# Supplementary material for: 2-Amino-3-carb­oxy­pyridinium nitrate
Source: Acta Crystallogr Sect E Struct Rep Online. 2011 Jul 16;67(Pt 8):o2057–8. doi: 10.1107/S1600536811027978 (PMC3213504; doi:10.1107/S1600536811027978)
Supplement: Supplementary file 1 [file e-67-o2057-sup1.cif]

##############################################################################
#                                                                            #
# This CIF contains the data in a paper accepted for publication in          #
# Acta Crystallographica Section E. It conforms to the requirements of       #
# Notes for Authors for Acta Crystallographica Section E, and has been       #
# peer reviewed under the auspices of the IUCr Commission on Journals.       #
#                                                                            #
# Full details of the Crystallographic Information File format               #
# are given in the paper "The Crystallographic Information File (CIF):       #
# a New Standard Archive File for Crystallography" by S. R. Hall, F. H.      #
# Allen and I. D. Brown [Acta Cryst. (1991), A47, 655-685].                  #
#                                                                            #
# The current version of the core CIF dictionary is obtainable from          #
# ftp://ftp.iucr.org/pub/cif_core.dic.                                       #
#                                                                            #
# Software is freely available for graphical display of the structure(s)     #
# in this CIF. For information consult the CIF software page                 #
# http://www.iucr.org/resources/cif/software.                                #
#                                                                            #
# This file may be used for bona fide research purposes within the           #
# scientific community so long as proper attribution is given to the journal # 
# article from which it was obtained.                                        #
#                                                                            #
##############################################################################
data_global
_audit_creation_method     'WinGX routine CIF_UPDATE'
_audit_conform_dict_name     cif_core.dic
_audit_conform_dict_version     2.3
_journal_date_recd_electronic     2011-07-07
_journal_date_accepted     2011-07-12
_journal_name_full     'Acta Crystallographica, Section E'
_journal_year     2011
_journal_volume     67
_journal_issue      8
_journal_page_first     o2057
_journal_page_last     o2058
_journal_paper_category     QO
_journal_coeditor_code     LX2193
_publ_contact_author_name     'Sofiane, Bouacida'
_publ_contact_author_address
;
Unit\'e de recherche de CHimie de l'Environnement
et Mol\'eculaire Structurale,
CHEMS, Universit\'e Mentouri-Constantine
25000 Alg\'erie.
;
_publ_contact_author_email     bouacida_sofiane@yahoo.fr
_publ_contact_author_fax     '00 (213) 31 81 88 16'
_publ_contact_author_phone     '00 (213) 74 45 27 14'
_publ_section_title
;
2-Amino-3-carboxypyridinium nitrate
;
loop_
    _publ_author_name
    _publ_author_footnote
    _publ_author_address
    'Berrah, Fadila'
;
Current address: D\'epartement Sciences de la Mati\`ere,
Facult\'e des Sciences Exactes et Sciences de la Nature et de la Vie,
Universit\'e Larbi Ben M'hidi,
04000 Oum El Bouaghi,
Algeria.
;
;
Laboratoire de Chimie Appliqu\'ee et Technologie des mat\'eriaux LCATM,
Universit\'e Larbi Ben M'hidi,
04000 Oum El Bouaghi,
Algeria
;
    'Bouacida, Sofiane'
;
Current address: D\'epartement Sciences de la Mati\`ere,
Facult\'e des Sciences Exactes et Sciences de la Nature et de la Vie,
Universit\'e Larbi Ben M'hidi,
04000 Oum El Bouaghi,
Algeria.
;
;
Unit\'e de Recherche de Chimie de l'Environnement et Mol\'eculaire Structurale,
CHEMS, Facult\'e des Sciences Exactes,
Universit\'e Mentouri Constantine 25000,
Algeria.
;
    'Roisnel, Thierry'
;
;
;
Centre de Difractom\'etrie X
UMR 6226 CNRS Unit\'e Sciences Chimiques de Rennes
Universit\'e de Rennes I
263 Avenue du G\'en\'eral Leclerc
35042 Rennes
France
;
data_I
_chemical_name_systematic
;
2-Amino-3-carboxypyridinium nitrate
;
_chemical_name_common     ?
_chemical_formula_moiety     'C6 H7 N2 O2 +, N O3 -'
_chemical_formula_sum     'C6 H7 N3 O5'
_chemical_formula_structural     'C6 H7 N2 O2, N O3'
_chemical_formula_iupac     'C6 H7 N2 O2 +, N O3 -'
_chemical_formula_weight     201.15
_symmetry_cell_setting     tetragonal
_symmetry_space_group_name_H-M     'I 41 c d'
_symmetry_space_group_name_Hall     'I 4bw -2c'
loop_
    _symmetry_equiv_pos_site_id
    _symmetry_equiv_pos_as_xyz
    1 x,y,z
    2 -y,1/2+x,1/4+z
    3 1/2-x,1/2-y,1/2+z
    4 1/2+y,-x,3/4+z
    5 -x,y,1/2+z
    6 -y,1/2-x,3/4+z
    7 1/2+x,1/2-y,z
    8 1/2+y,x,1/4+z
    9 1/2+x,1/2+y,1/2+z
    10 1/2-y,x,3/4+z
    11 -x,-y,z
    12 y,1/2-x,1/4+z
    13 1/2-x,1/2+y,z
    14 1/2-y,-x,1/4+z
    15 x,-y,1/2+z
    16 y,1/2+x,3/4+z
_cell_length_a     16.122(2)
_cell_length_b     16.122(2)
_cell_length_c     12.446(3)
_cell_angle_alpha     90
_cell_angle_beta     90
_cell_angle_gamma     90
_cell_volume     3235.0(11)
_cell_formula_units_Z     16
_cell_measurement_reflns_used     491
_cell_measurement_theta_min     3.27
_cell_measurement_theta_max     20.26
_cell_measurement_temperature     150(2)
_exptl_crystal_description     needle
_exptl_crystal_colour     colourless
_exptl_crystal_size_max     0.39
_exptl_crystal_size_mid     0.07
_exptl_crystal_size_min     0.05
_exptl_crystal_density_diffrn     1.652
_exptl_crystal_density_method     'not measured'
_exptl_crystal_F_000     1664
_exptl_absorpt_coefficient_mu     0.146
_exptl_absorpt_correction_type     multi-scan
_exptl_absorpt_process_details     '(SADABS; Sheldrick, 2002)'
_exptl_absorpt_correction_T_min     0.476
_exptl_absorpt_correction_T_max     0.993
_exptl_special_details     ?
_diffrn_ambient_temperature     150(2)
_diffrn_radiation_type     MoK\a
_diffrn_radiation_wavelength     0.71073
_diffrn_radiation_monochromator     graphite
_diffrn_measurement_device_type     'Bruker APEXII'
_diffrn_measurement_method     'CCD rotation images, thin slices'
_diffrn_reflns_number     5438
_diffrn_reflns_av_R_equivalents     0.1116
_diffrn_reflns_theta_min     3.27
_diffrn_reflns_theta_max     27.46
_diffrn_reflns_theta_full     27.46
_diffrn_measured_fraction_theta_max     0.997
_diffrn_measured_fraction_theta_full     0.997
_diffrn_reflns_limit_h_min     -16
_diffrn_reflns_limit_h_max     20
_diffrn_reflns_limit_k_min     -13
_diffrn_reflns_limit_k_max     20
_diffrn_reflns_limit_l_min     -16
_diffrn_reflns_limit_l_max     10
_refine_special_details
;
Refinement of <i>F</i>^2^ against ALL reflections. The weighted <i>R</i>-factor
<i>wR</i> and goodness of fit <i>S</i> are based on <i>F</i>^2^, conventional
<i>R</i>-factors <i>R</i> are based on <i>F</i>, with <i>F</i> set to zero for
negative <i>F</i>^2^. The threshold expression of <i>F</i>^2^ >
\s(<i>F</i>^2^) is used only for calculating <i>R</i>-factors(gt) <i>etc</i>.
and is not relevant to the choice of reflections for refinement.
<i>R</i>-factors based on <i>F</i>^2^ are statistically about twice as large
as those based on <i>F</i>, and <i>R</i>- factors based on ALL data will be
even larger.
;
_reflns_number_total     1509
_reflns_number_gt     921
_reflns_threshold_expression     I>2sigma(I)
_refine_ls_structure_factor_coef     Fsqd
_refine_ls_matrix_type     full
_refine_ls_R_factor_all     0.1093
_refine_ls_R_factor_gt     0.0593
_refine_ls_wR_factor_gt     0.1308
_refine_ls_wR_factor_ref     0.1577
_refine_ls_goodness_of_fit_ref     0.965
_refine_ls_restrained_S_all     0.964
_refine_ls_number_reflns     1509
_refine_ls_number_parameters     128
_refine_ls_number_restraints     1
_refine_ls_hydrogen_treatment     constr
_refine_ls_weighting_scheme     calc
_refine_ls_weighting_details
         'calc w=1/[\s^2^(Fo^2^)+(0.0760P)^2^+0.0000P] where P=(Fo^2^+2Fc^2^)/3'
_atom_sites_solution_hydrogens     difmap
_atom_sites_solution_primary     direct
_atom_sites_solution_secondary     difmap
_refine_ls_shift/su_max     0
_refine_ls_shift/su_mean     0
_refine_diff_density_max     0.413
_refine_diff_density_min     -0.284
loop_
    _atom_type_symbol
    _atom_type_description
    _atom_type_scat_dispersion_real
    _atom_type_scat_dispersion_imag
    _atom_type_scat_source
    C C 0.0033 0.0016 'International Tables Vol C Tables 4.2.6.8 and 6.1.1.4'
    H H 0 0 'International Tables Vol C Tables 4.2.6.8 and 6.1.1.4'
    N N 0.0061 0.0033 'International Tables Vol C Tables 4.2.6.8 and 6.1.1.4'
    O O 0.0106 0.006 'International Tables Vol C Tables 4.2.6.8 and 6.1.1.4'
_computing_data_collection     'APEX2 (Bruker, 2006)'
_computing_cell_refinement     'SAINT (Bruker, 2006)'
_computing_data_reduction     'SAINT (Bruker, 2006)'
_computing_structure_solution     'SIR2002 (Burla <i>et al.</i>, 2005)'
_computing_structure_refinement     'SHELXL97 (Sheldrick, 2008)'
_computing_molecular_graphics
 'ORTEP-3 for Windows (Farrugia, 1997) and DIAMOND (Brandenburg & Berndt, 2001)'
_computing_publication_material     'WinGX (Farrugia, 1999)'
loop_
    _atom_site_type_symbol
    _atom_site_label
    _atom_site_fract_x
    _atom_site_fract_y
    _atom_site_fract_z
    _atom_site_U_iso_or_equiv
    _atom_site_adp_type
    _atom_site_calc_flag
    _atom_site_refinement_flags
    _atom_site_occupancy
    _atom_site_symmetry_multiplicity
    _atom_site_disorder_assembly
    _atom_site_disorder_group
    C C1 0.1754(3) 0.1137(3) 0.0309(6) 0.0288(11) Uani d . 1 2 . .
    C C2 0.1875(3) 0.0223(2) 0.0276(6) 0.0229(10) Uani d . 1 2 . .
    C C3 0.1218(3) -0.0300(3) 0.0259(6) 0.0295(12) Uani d . 1 2 . .
    H H3 0.0686 -0.0078 0.0264 0.035 Uiso calc R 1 2 . .
    C C4 0.1311(3) -0.1174(3) 0.0233(7) 0.0309(11) Uani d . 1 2 . .
    H H4 0.0854 -0.1526 0.0215 0.037 Uiso calc R 1 2 . .
    C C5 0.2092(3) -0.1469(3) 0.0235(7) 0.0302(12) Uani d . 1 2 . .
    H H5 0.2179 -0.2039 0.0221 0.036 Uiso calc R 1 2 . .
    C C6 0.2702(2) -0.0099(3) 0.0279(10) 0.0234(10) Uani d . 1 2 . .
    N N1 0.1623(2) -0.0149(2) 0.2777(8) 0.0247(8) Uani d . 1 2 . .
    N N2 0.2755(2) -0.0950(2) 0.0256(5) 0.0269(9) Uani d . 1 2 . .
    H H2 0.3242 -0.1168 0.0256 0.032 Uiso calc R 1 2 . .
    N N3 0.3388(2) 0.0327(2) 0.0312(5) 0.0308(10) Uani d . 1 2 . .
    H H3A 0.3858 0.0075 0.032 0.037 Uiso calc R 1 2 . .
    H H3B 0.3371 0.086 0.0326 0.037 Uiso calc R 1 2 . .
    O O1 0.20156(19) 0.05016(19) 0.2755(4) 0.0313(8) Uani d . 1 2 . .
    O O2 0.08451(16) -0.01536(18) 0.2757(5) 0.0293(8) Uani d . 1 2 . .
    O O3 0.19907(18) -0.08530(18) 0.2798(5) 0.0309(8) Uani d . 1 2 . .
    O O5 0.09671(19) 0.13575(18) 0.0242(4) 0.0342(9) Uani d . 1 2 . .
    H H51 0.0932 0.1865 0.0259 0.051 Uiso calc R 1 2 . .
    O O4 0.2318(2) 0.1628(2) 0.0360(4) 0.0355(10) Uani d . 1 2 . .
loop_
    _atom_site_aniso_label
    _atom_site_aniso_U_11
    _atom_site_aniso_U_22
    _atom_site_aniso_U_33
    _atom_site_aniso_U_12
    _atom_site_aniso_U_13
    _atom_site_aniso_U_23
    C1 0.035(3) 0.017(2) 0.035(3) -0.002(2) -0.001(4) -0.004(3)
    C2 0.020(2) 0.021(3) 0.028(2) 0.0022(16) 0.001(3) 0.002(4)
    C3 0.025(3) 0.021(2) 0.042(3) -0.0068(19) 0.000(4) 0.003(3)
    C4 0.042(3) 0.016(3) 0.035(3) -0.001(2) -0.003(5) 0.000(3)
    C5 0.040(3) 0.014(2) 0.036(3) -0.014(2) -0.004(4) -0.001(4)
    C6 0.022(2) 0.026(3) 0.022(2) -0.0025(18) -0.006(5) 0.003(3)
    N1 0.0198(18) 0.020(2) 0.0341(18) -0.0058(16) 0.006(4) -0.001(4)
    N2 0.024(2) 0.022(2) 0.035(2) 0.0103(15) -0.005(3) -0.002(3)
    N3 0.0137(19) 0.029(2) 0.050(2) -0.0035(15) 0.003(3) 0.002(3)
    O1 0.0253(18) 0.0256(17) 0.043(2) -0.0062(15) 0.000(3) -0.006(3)
    O2 0.0124(15) 0.0231(18) 0.052(2) 0.0030(13) 0.004(3) 0.004(3)
    O3 0.0130(16) 0.0233(17) 0.056(2) 0.0049(13) -0.002(3) -0.007(3)
    O5 0.0233(17) 0.0205(19) 0.059(2) 0.0042(14) 0.004(3) 0.000(3)
    O4 0.0253(19) 0.0212(18) 0.060(3) 0.0027(15) -0.003(3) -0.005(3)
_geom_special_details
;
All e.s.d.'s (except the e.s.d. in the dihedral angle between two l.s. planes)
are estimated using the full covariance matrix. The cell e.s.d.'s are taken
into account individually in the estimation of e.s.d.'s in distances, angles
and torsion angles; correlations between e.s.d.'s in cell parameters are only
used when they are defined by crystal symmetry. An approximate (isotropic)
treatment of cell e.s.d.'s is used for estimating e.s.d.'s involving l.s.
planes.
;
loop_
    _geom_bond_atom_site_label_1
    _geom_bond_atom_site_label_2
    _geom_bond_site_symmetry_2
    _geom_bond_distance
    _geom_bond_publ_flag
    C1 O4 . 1.207(6) ?
    C1 O5 . 1.319(6) ?
    C1 C2 . 1.487(6) ?
    C2 C3 . 1.354(6) ?
    C2 C6 . 1.431(5) ?
    C3 C4 . 1.417(6) ?
    C3 H3 . 0.93 ?
    C4 C5 . 1.347(8) ?
    C4 H4 . 0.93 ?
    C5 N2 . 1.359(6) ?
    C5 H5 . 0.93 ?
    C6 N3 . 1.303(5) ?
    C6 N2 . 1.375(6) ?
    N1 O1 . 1.225(4) ?
    N1 O2 . 1.255(4) ?
    N1 O3 . 1.281(4) ?
    N2 H2 . 0.86 ?
    N3 H3A . 0.86 ?
    N3 H3B . 0.86 ?
    O5 H51 . 0.82 ?
loop_
    _geom_angle_atom_site_label_1
    _geom_angle_atom_site_label_2
    _geom_angle_atom_site_label_3
    _geom_angle_site_symmetry_1
    _geom_angle_site_symmetry_3
    _geom_angle
    _geom_angle_publ_flag
    O4 C1 O5 . . 123.4(4) ?
    O4 C1 C2 . . 123.5(4) ?
    O5 C1 C2 . . 113.0(4) ?
    C3 C2 C6 . . 120.2(4) ?
    C3 C2 C1 . . 121.0(4) ?
    C6 C2 C1 . . 118.8(4) ?
    C2 C3 C4 . . 122.5(4) ?
    C2 C3 H3 . . 118.8 ?
    C4 C3 H3 . . 118.8 ?
    C5 C4 C3 . . 116.8(4) ?
    C5 C4 H4 . . 121.6 ?
    C3 C4 H4 . . 121.6 ?
    C4 C5 N2 . . 121.2(4) ?
    C4 C5 H5 . . 119.4 ?
    N2 C5 H5 . . 119.4 ?
    N3 C6 N2 . . 118.2(4) ?
    N3 C6 C2 . . 126.9(5) ?
    N2 C6 C2 . . 114.8(4) ?
    O1 N1 O2 . . 121.4(4) ?
    O1 N1 O3 . . 121.4(3) ?
    O2 N1 O3 . . 117.2(3) ?
    C5 N2 C6 . . 124.5(4) ?
    C5 N2 H2 . . 117.8 ?
    C6 N2 H2 . . 117.8 ?
    C6 N3 H3A . . 120 ?
    C6 N3 H3B . . 120 ?
    H3A N3 H3B . . 120 ?
    C1 O5 H51 . . 109.5 ?
loop_
    _geom_torsion_atom_site_label_1
    _geom_torsion_atom_site_label_2
    _geom_torsion_atom_site_label_3
    _geom_torsion_atom_site_label_4
    _geom_torsion_site_symmetry_1
    _geom_torsion_site_symmetry_2
    _geom_torsion_site_symmetry_3
    _geom_torsion_site_symmetry_4
    _geom_torsion
    _geom_torsion_publ_flag
    O4 C1 C2 C3 . . . . 177.5(7) ?
    O5 C1 C2 C3 . . . . -4.4(11) ?
    O4 C1 C2 C6 . . . . -1.6(13) ?
    O5 C1 C2 C6 . . . . 176.4(9) ?
    C6 C2 C3 C4 . . . . -0.6(12) ?
    C1 C2 C3 C4 . . . . -179.7(7) ?
    C2 C3 C4 C5 . . . . 0.5(11) ?
    C3 C4 C5 N2 . . . . -0.3(12) ?
    C3 C2 C6 N3 . . . . -178.8(9) ?
    C1 C2 C6 N3 . . . . 0.4(17) ?
    C3 C2 C6 N2 . . . . 0.3(14) ?
    C1 C2 C6 N2 . . . . 179.5(7) ?
    C4 C5 N2 C6 . . . . 0.0(14) ?
    N3 C6 N2 C5 . . . . 179.1(8) ?
    C2 C6 N2 C5 . . . . -0.1(15) ?
loop_
    _geom_hbond_atom_site_label_D
    _geom_hbond_atom_site_label_H
    _geom_hbond_atom_site_label_A
    _geom_hbond_site_symmetry_A
    _geom_hbond_distance_DH
    _geom_hbond_distance_HA
    _geom_hbond_distance_DA
    _geom_hbond_angle_DHA
    _geom_hbond_publ_flag
    N2 H2 O3 4_554 0.86 1.97 2.803(4) 162 yes
    N3 H3A O2 4_554 0.86 2.18 3.017(4) 165 yes
    N3 H3A O2 10_554 0.86 2.43 2.967(4) 121 yes
    N3 H3B O4 . 0.86 2.10 2.716(5) 128 yes
    O5 H51 O3 6_554 0.82 1.85 2.670(4) 180 yes
    C4 H4 O1 16_544 0.93 2.42 3.197(6) 141 yes
    C5 H5 O4 13_545 0.93 2.30 3.216(6) 167 yes
_iucr_refine_instructions_details
;
TITL import in I 41 c d
CELL  0.71073  16.1220  16.1220  12.4460   90.000   90.000   90.000
ZERR    16.00   0.0020   0.0020   0.0030    0.000    0.000    0.000
LATT  -2
SYMM  - X, - Y,   Z
SYMM  - Y, 1/2 + X, 1/4 + Z
SYMM    Y, 1/2 - X, 1/4 + Z
SYMM  - X,   Y, 1/2 + Z
SYMM    X, - Y, 1/2 + Z
SYMM  1/2 + Y,   X, 1/4 + Z
SYMM  1/2 - Y, - X, 1/4 + Z
SFAC  C    H    N    O
UNIT  96   112  48   80
MERG   2
FMAP   2
PLAN   25
ACTA
BOND   $H
CONF
L.S.   4
WGHT    0.076000
FVAR       0.09191
C1    1    0.175368    0.113724    0.030890    11.00000    0.03467    0.01689 =
         0.03472   -0.00394   -0.00085   -0.00170
C2    1    0.187474    0.022330    0.027632    11.00000    0.01959    0.02123 =
         0.02794    0.00192    0.00113    0.00224
C3    1    0.121796   -0.030014    0.025886    11.00000    0.02505    0.02124 =
         0.04228    0.00277   -0.00026   -0.00683
AFIX  43
H3    2    0.068573   -0.007772    0.026431    11.00000   -1.20000
AFIX   0
C4    1    0.131088   -0.117381    0.023259    11.00000    0.04192    0.01566 =
         0.03498    0.00049   -0.00280   -0.00131
AFIX  43
H4    2    0.085437   -0.152618    0.021475    11.00000   -1.20000
AFIX   0
C5    1    0.209206   -0.146927    0.023471    11.00000    0.04007    0.01443 =
         0.03599   -0.00113   -0.00407   -0.01354
AFIX  43
H5    2    0.217921   -0.203941    0.022106    11.00000   -1.20000
AFIX   0
C6    1    0.270189   -0.009854    0.027855    11.00000    0.02233    0.02610 =
         0.02188    0.00272   -0.00592   -0.00246
N1    3    0.162336   -0.014869    0.277666    11.00000    0.01983    0.02009 =
         0.03411   -0.00080    0.00567   -0.00577
N2    3    0.275533   -0.094960    0.025643    11.00000    0.02422    0.02163 =
         0.03497   -0.00236   -0.00509    0.01028
AFIX  43
H2    2    0.324203   -0.116796    0.025633    11.00000   -1.20000
AFIX   0
N3    3    0.338830    0.032720    0.031201    11.00000    0.01374    0.02888 =
         0.04968    0.00161    0.00343   -0.00347
AFIX  93
H3A   2    0.385841    0.007518    0.031973    11.00000   -1.20000
H3B   2    0.337128    0.086025    0.032639    11.00000   -1.20000
AFIX   0
O1    4    0.201564    0.050155    0.275523    11.00000    0.02533    0.02556 =
         0.04305   -0.00581    0.00042   -0.00619
O2    4    0.084508   -0.015358    0.275679    11.00000    0.01236    0.02312 =
         0.05227    0.00382    0.00384    0.00305
O3    4    0.199066   -0.085303    0.279788    11.00000    0.01305    0.02326 =
         0.05635   -0.00711   -0.00168    0.00488
O5    4    0.096712    0.135747    0.024228    11.00000    0.02329    0.02047 =
         0.05870   -0.00030    0.00382    0.00420
AFIX  83
H51   2    0.093186    0.186469    0.025950    11.00000   -1.50000
AFIX   0
O4    4    0.231779    0.162830    0.036007    11.00000    0.02534    0.02122 =
         0.06004   -0.00487   -0.00282    0.00269
HKLF    4
REM  import in I 41 c d
REM R1 =  0.0593 for    921 Fo > 4sig(Fo)  and  0.1093 for all   1509 data
REM    128 parameters refined using      1 restraints
END
WGHT      0.0760      0.0000
REM Highest difference peak  0.413,  deepest hole -0.284,  1-sigma level  0.069
Q1    1   0.1853 -0.0271  0.0311  11.00000  0.05    0.41
Q2    1   0.3402 -0.0277  0.0276  11.00000  0.05    0.27
Q3    1   0.2738 -0.2581  0.0293  11.00000  0.05    0.27
Q4    1   0.2448  0.0926  0.0289  11.00000  0.05    0.26
Q5    1   0.0351 -0.1251  0.0262  11.00000  0.05    0.26
Q6    1   0.0753  0.0393  0.2766  11.00000  0.05    0.25
Q7    1   0.2651 -0.1883  0.0306  11.00000  0.05    0.25
Q8    1   0.0020 -0.1717  0.0275  11.00000  0.05    0.25
Q9    1   0.2049  0.2123  0.1089  11.00000  0.05    0.24
Q10   1   0.2075  0.0915  0.2754  11.00000  0.05    0.24
Q11   1   0.1066 -0.0886  0.2821  11.00000  0.05    0.24
Q12   1   0.1257  0.0165  0.0266  11.00000  0.05    0.23
Q13   1   0.4127  0.1103  0.0258  11.00000  0.05    0.23
Q14   1   0.0825  0.0641  0.2803  11.00000  0.05    0.22
Q15   1   0.1153  0.0350  0.0271  11.00000  0.05    0.22
Q16   1   0.3542 -0.1280  0.0294  11.00000  0.05    0.22
Q17   1   0.2445 -0.0632  0.3695  11.00000  0.05    0.22
Q18   1   0.2228 -0.0801  0.2774  11.00000  0.05    0.22
Q19   1   0.3849  0.1494  0.0417  11.00000  0.05    0.21
Q20   1   0.2515 -0.0145  0.2782  11.00000  0.05    0.21
Q21   1   0.0442  0.0341  0.0270  11.00000  0.05    0.21
Q22   1   0.0337  0.2075 -0.0328  11.00000  0.05    0.20
Q23   1   0.2528 -0.0797  0.2765  11.00000  0.05    0.20
Q24   1   0.1271 -0.0509  0.3662  11.00000  0.05    0.20
Q25   1   0.0597  0.0475  0.0210  11.00000  0.05    0.20
;
