# Supplementary material for: 2-Amino-3-carb­oxy­pyridinium nitrate
Source: Acta Crystallogr Sect E Struct Rep Online. 2011 Jul 16;67(Pt 8):o2057–8. doi: 10.1107/S1600536811027978 (PMC3213504; doi:10.1107/S1600536811027978)
Supplement: Supplementary file 2 [file e-67-o2057-Isup2.hkl]

#
# h,k,l, Fc-squared, Fo-squared, sigma(Fo-squared) and status flag
#
data_I
_shelx_title ' import in I 41 c d'
_shelx_refln_list_code          4
_shelx_F_calc_maximum     1120.82
_exptl_crystal_F_000      1664.00
_reflns_d_resolution_high  0.7707
 
loop_
 _symmetry_equiv_pos_as_xyz
 'x, y, z'
 '-x, -y, z'
 '-y, x+1/2, z+1/4'
 'y, -x+1/2, z+1/4'
 '-x, y, z+1/2'
 'x, -y, z+1/2'
 'y+1/2, x, z+1/4'
 '-y+1/2, -x, z+1/4'
 'x+1/2, y+1/2, z+1/2'
 '-x+1/2, -y+1/2, z+1/2'
 '-y+1/2, x+1, z+3/4'
 'y+1/2, -x+1, z+3/4'
 '-x+1/2, y+1/2, z+1'
 'x+1/2, -y+1/2, z+1'
 'y+1, x+1/2, z+3/4'
 '-y+1, -x+1/2, z+3/4'
 
_cell_length_a    16.1220
_cell_length_b    16.1220
_cell_length_c    12.4460
_cell_angle_alpha  90.000
_cell_angle_beta   90.000
_cell_angle_gamma  90.000
 
_shelx_F_squared_multiplier     1.000
 
loop_
 _refln_index_h
 _refln_index_k
 _refln_index_l
 _refln_F_squared_calc
 _refln_F_squared_meas
 _refln_F_squared_sigma
 _refln_observed_status
   0   2 -16        4.85      239.15    250.99 o
   2   2 -16      743.52      925.11    210.00 o
   1   2 -15      123.66      142.85    111.57 o
   2   3 -15       11.48       71.06    111.94 o
   1   4 -15        1.26     -106.50    106.50 o
   3   4 -15        5.94      -49.04    106.87 o
   2   5 -15       20.87      -49.05    107.93 o
   4   5 -15      191.64      264.02    116.52 o
   1   6 -15        7.17       51.28    112.24 o
   3   6 -15      203.71       87.76    112.37 o
   2   7 -15       42.15     -112.29    132.21 o
   1   1 -14        9.28     -114.58    114.58 o
   0   2 -14      576.00      547.30    139.51 o
   1   3 -14       76.04       26.34    109.19 o
   3   3 -14      925.32      591.67    167.76 o
   0   4 -14      267.38      156.42    121.85 o
   2   4 -14        9.84       84.41    103.10 o
   1   5 -14      380.87      401.79    115.65 o
   3   5 -14        0.89       78.49    106.00 o
   5   5 -14      200.64        2.33    145.05 o
   0   6 -14      198.58      -48.59    153.23 o
   2   6 -14      136.71      -76.54    102.33 o
   4   6 -14       90.21      162.64    115.86 o
   1   7 -14      263.24      229.62    111.30 o
   3   7 -14        1.72       37.17    105.12 o
   5   7 -14        2.47     -102.13    102.13 o
   7   7 -14      223.57       -9.80    147.56 o
   0   8 -14       57.53      479.48    243.88 o
   2   8 -14      434.83      253.20    115.49 o
   4   8 -14        0.93       58.07    106.13 o
   6   8 -14       10.54       20.52    105.79 o
   1   9 -14        0.29       27.12    223.54 o
   3   9 -14       54.20       41.44    112.44 o
   5   9 -14       41.04       57.18    110.47 o
   0  10 -14       36.56      395.42    246.25 o
   2  10 -14       26.44      -48.31    130.74 o
   1   2 -13       28.48      -76.63     76.63 o
   2   3 -13       50.12      -85.46     92.33 o
   1   4 -13       16.15      -81.07     81.07 o
   3   4 -13       72.64       34.68     97.15 o
   2   5 -13      109.06      123.74    101.72 o
   4   5 -13       82.60       63.15    100.05 o
   1   6 -13       90.44       88.43    100.59 o
   3   6 -13      441.49      391.16    109.08 o
   5   6 -13      115.01      201.35    101.33 o
   2   7 -13       59.67       -2.65     98.51 o
   4   7 -13      148.14      173.62     99.45 o
   6   7 -13      315.22      217.62     57.17 o
   1   8 -13      116.11      101.36    118.08 o
   3   8 -13       12.65       35.46     69.65 o
   5   8 -13       88.61       79.62     56.49 o
   7   8 -13       51.95      -24.36     65.78 o
   2   9 -13      202.73      241.11     83.34 o
   4   9 -13      254.95      158.11     58.64 o
   6   9 -13       99.58       79.09     66.39 o
   8   9 -13       42.63       14.63     74.65 o
   1  10 -13       24.16      -38.44     87.68 o
   3  10 -13        4.59        1.47     83.10 o
   5  10 -13       50.09      163.96     72.40 o
   7  10 -13      491.84      500.44     83.00 o
   2  11 -13      174.03      234.53    106.06 o
   4  11 -13      230.84      179.94     85.83 o
   1  12 -13       84.32       95.80    112.18 o
   3  12 -13       23.74      110.55     78.15 o
   0   0 -12    44497.84    56545.34   3787.31 o
   0   2 -12       33.16      -52.98    101.97 o
   2   2 -12     2355.89     2510.78    287.12 o
   1   3 -12     1192.72     1277.20    146.94 o
   0   4 -12       35.75      -17.61    102.43 o
   2   4 -12       41.28      100.49    102.87 o
   4   4 -12       96.90       19.91    123.46 o
   1   5 -12       35.92      -75.27     84.82 o
   3   5 -12       52.37       22.27     89.42 o
   0   6 -12      624.24      444.61    121.68 o
   2   6 -12       21.17       47.50     93.60 o
   4   6 -12       10.77        4.11     64.11 o
   6   6 -12      244.03       42.55     87.26 o
   1   7 -12      411.28      488.70     63.36 o
   3   7 -12      264.44      119.36     74.71 o
   5   7 -12       21.47       47.46     62.03 o
   0   8 -12      304.01      253.66     95.51 o
   2   8 -12      248.68       99.47     84.29 o
   4   8 -12      284.97      328.19     69.75 o
   6   8 -12       28.35       -5.29     66.98 o
   8   8 -12       39.96       48.20    101.38 o
   1   9 -12      181.14       39.33     76.14 o
   3   9 -12       66.39       -4.60     58.95 o
   5   9 -12      150.43        1.55     69.70 o
   7   9 -12      459.83      351.39     79.50 o
   0  10 -12      588.48      488.18     92.17 o
   2  10 -12        4.49      -60.51     60.51 o
   4  10 -12       42.44       66.80     70.40 o
   6  10 -12       24.04       39.32     74.92 o
   8  10 -12        5.31       13.54     74.16 o
   1  11 -12      733.03      722.74     77.71 o
   3  11 -12      133.95      108.89     79.65 o
   5  11 -12       80.82       81.15     84.14 o
   7  11 -12       25.04       24.29     87.14 o
   0  12 -12       91.59       15.52    139.70 o
   2  12 -12        9.45      -35.04     67.30 o
   4  12 -12      884.74      823.80    105.94 o
   6  12 -12       13.94       17.31     90.50 o
   1  13 -12      302.56      353.43     88.60 o
   3  13 -12      226.54      251.82     89.34 o
   5  13 -12        8.70      111.46     92.92 o
   0  14 -12      109.27      260.14    132.28 o
   1   2 -11      404.91      423.22     65.96 o
   2   3 -11       55.24       86.05     77.57 o
   1   4 -11        6.09      -21.76     67.79 o
   3   4 -11       51.77      163.84     87.71 o
   2   5 -11      134.71      105.62     47.62 o
   4   5 -11      754.42      553.57     64.68 o
   1   6 -11       14.52       64.28     57.98 o
   3   6 -11      890.48      770.06     69.36 o
   5   6 -11      150.64      113.53     62.25 o
   2   7 -11       85.70       54.45     51.46 o
   4   7 -11      122.47       90.48     62.08 o
   6   7 -11      315.89      329.47     75.27 o
   1   8 -11      255.48      224.08     55.30 o
   3   8 -11       60.21       15.11     60.36 o
   5   8 -11       37.03       -7.96     64.95 o
   7   8 -11      104.32      175.10     71.50 o
   2   9 -11      171.83       77.26     59.81 o
   4   9 -11      216.02      164.30     70.98 o
   6   9 -11      108.23       63.98     69.68 o
   8   9 -11       32.10      -68.14     68.14 o
   1  10 -11        1.72      -54.35     54.35 o
   3  10 -11       59.42       62.91     56.21 o
   5  10 -11       34.21       -1.09     69.82 o
   7  10 -11      514.30      372.43     86.04 o
   9  10 -11      329.31      265.82     97.33 o
   2  11 -11      586.90      457.85     81.90 o
   4  11 -11      347.48      370.35     73.77 o
   6  11 -11      119.38      149.14     76.55 o
   8  11 -11      562.34      511.69     98.38 o
  10  11 -11      426.36      299.57     98.38 o
   1  12 -11      170.47        1.01     76.66 o
   3  12 -11       84.72      215.23     79.63 o
   5  12 -11      219.20      247.24    115.57 o
   7  12 -11      891.80      677.72    105.18 o
   9  12 -11       79.00      -37.07     92.19 o
   2  13 -11       74.51      117.39     83.34 o
   4  13 -11      301.92      177.95     78.47 o
   6  13 -11     1026.29     1078.68    147.53 o
   8  13 -11       79.17      150.86     94.86 o
   1  14 -11     1009.07     1111.08    125.86 o
   3  14 -11       68.55     -111.97    111.97 o
   5  14 -11      219.48      195.49     85.95 o
   2  15 -11      316.73      292.58    113.22 o
   1   1 -10      134.00      218.53     83.17 o
   0   2 -10     1079.53     1225.58    110.13 o
   1   3 -10      293.36      295.06     69.32 o
   3   3 -10     4712.29     5543.02    339.68 o
   0   4 -10     1430.91     1552.90    141.87 o
   2   4 -10       18.62       67.06     45.93 o
   1   5 -10     1940.09     2068.50     80.46 o
   3   5 -10        9.74        9.80     34.41 o
   5   5 -10     1573.24     1619.88    140.71 o
   0   6 -10     1111.78     1292.12    117.53 o
   2   6 -10      971.76      989.04     58.46 o
   4   6 -10      119.32       25.59     60.02 o
   1   7 -10     1040.98     1100.35     66.80 o
   3   7 -10        2.53       44.30     59.68 o
   5   7 -10       11.39       51.73     64.29 o
   7   7 -10     1269.36     1580.01    147.79 o
   0   8 -10       64.87       47.65     67.06 o
   2   8 -10     1528.91     1594.44    132.85 o
   4   8 -10        1.06      -75.01     75.01 o
   6   8 -10       26.25       -6.56     63.98 o
   1   9 -10       26.26      106.43     65.65 o
   3   9 -10      210.58      189.60     56.58 o
   5   9 -10      241.67      351.91     72.83 o
   7   9 -10      967.21     1099.03     92.13 o
   9   9 -10      910.44      782.00    120.80 o
   0  10 -10       72.78       43.35    124.35 o
   2  10 -10       33.78      -45.32     59.12 o
   4  10 -10      374.05      428.78     88.25 o
   6  10 -10      214.81      193.67     72.87 o
   8  10 -10      185.18      138.50     69.88 o
   1  11 -10      116.00       15.25     76.70 o
   3  11 -10      259.03      182.82     69.81 o
   5  11 -10       35.83       15.62     62.24 o
   7  11 -10      282.84      398.95     82.60 o
   9  11 -10       15.52      -50.66     68.81 o
  11  11 -10       87.73        0.36    100.50 o
   0  12 -10       90.61      133.84    132.60 o
   2  12 -10       33.59      122.57     84.39 o
   4  12 -10     1933.12     2183.06    165.26 o
   6  12 -10       16.47      -68.65     68.65 o
   8  12 -10      444.28      406.97     94.93 o
  10  12 -10       41.20       48.25     85.68 o
   1  13 -10     1576.48     1873.66    149.96 o
   3  13 -10      331.02      273.07    114.09 o
   5  13 -10      229.92      214.40     82.61 o
   7  13 -10      900.35      920.13    116.24 o
   9  13 -10      572.89      504.19    100.57 o
   0  14 -10       15.98       69.29    147.53 o
   2  14 -10      161.55      237.05    101.17 o
   4  14 -10      371.30      316.18    101.29 o
   6  14 -10      129.38      120.56    101.92 o
   8  14 -10       18.99      134.30     93.91 o
   1  15 -10      158.89      270.23    116.77 o
   3  15 -10      482.21      474.14    109.67 o
   5  15 -10      234.16      235.76    103.25 o
   0  16 -10      144.02      469.27    190.20 o
   2  16 -10        0.19       -7.83    119.34 o
   1   2  -9        1.86       29.08     47.84 o
   2   3  -9      149.56      189.92     58.03 o
   1   4  -9       85.35      110.30     37.56 o
   3   4  -9      132.57      141.13     39.66 o
   2   5  -9      527.77      509.09     41.18 o
   4   5  -9      470.45      323.42     47.94 o
   1   6  -9      219.07      190.39     34.78 o
   3   6  -9     1819.07     1629.39     76.16 o
   5   6  -9      372.92      269.21     74.30 o
   2   7  -9      196.95      186.22     39.52 o
   4   7  -9      355.57      273.97     65.05 o
   6   7  -9     1329.78     1366.61     94.25 o
   1   8  -9      861.28      953.90     67.29 o
   3   8  -9       80.52       88.97     57.81 o
   5   8  -9      117.77      138.52     63.68 o
   7   8  -9      263.46      261.05     64.90 o
   2   9  -9      702.49      649.87     74.39 o
   4   9  -9      979.50      983.96     91.15 o
   6   9  -9      430.96      416.14     85.07 o
   8   9  -9       68.78       43.62     63.88 o
   1  10  -9       60.65        3.26     61.93 o
   3  10  -9       91.69       20.93     63.15 o
   5  10  -9      100.75       82.57     62.61 o
   7  10  -9     1349.48     1290.27     96.04 o
   9  10  -9      240.59      207.46     70.87 o
   2  11  -9      690.10      657.28     79.61 o
   4  11  -9      489.55      519.53     78.27 o
   6  11  -9      185.20      139.24     62.79 o
   8  11  -9      587.33      412.06     75.14 o
  10  11  -9      734.22      717.70     84.93 o
   1  12  -9      332.69      325.54     90.08 o
   3  12  -9      131.74      157.82     86.36 o
   5  12  -9       22.02       78.01     83.87 o
   7  12  -9     1421.98     1284.40    149.93 o
   9  12  -9      160.30      140.50     82.29 o
  11  12  -9       39.43       84.74     81.65 o
   2  13  -9      130.92      211.86     91.24 o
   4  13  -9      709.03      570.78    115.30 o
   6  13  -9     1504.94     1718.03    199.72 o
   8  13  -9      190.07       95.50     85.74 o
  10  13  -9     1077.50     1163.68    115.86 o
   1  14  -9     1108.73     1129.15    138.62 o
   3  14  -9      183.27      153.29     95.69 o
   5  14  -9     1084.43     1064.46    122.73 o
   7  14  -9       38.87      150.36     82.48 o
   9  14  -9      317.81      162.57     89.18 o
   2  15  -9      814.24     1003.39    250.86 o
   4  15  -9       87.46       73.81    101.32 o
   6  15  -9       16.09       46.08     96.75 o
   8  15  -9       42.21       99.98     86.17 o
   1  16  -9      188.34      212.78    129.37 o
   3  16  -9      205.36      254.49    124.88 o
   5  16  -9       85.24        7.72    103.57 o
   2  17  -9      426.59      467.61    146.62 o
   0   0  -8   240993.16   274638.56  17919.03 o
   0   2  -8      134.28      191.11    115.54 o
   2   2  -8     8092.85     9206.20    322.64 o
   1   3  -8     4886.99     5587.36    144.73 o
   0   4  -8      292.51      343.15     70.06 o
   2   4  -8      140.53      134.46     35.52 o
   4   4  -8      912.70     1155.92     87.32 o
   1   5  -8       99.38       52.96     29.43 o
   3   5  -8      249.15      217.47     44.02 o
   0   6  -8     1803.25     1918.18     98.68 o
   2   6  -8      297.96      350.83     44.47 o
   4   6  -8       40.70       17.09     30.38 o
   6   6  -8     1904.90     1873.27    117.98 o
   1   7  -8     3192.49     3567.34    118.98 o
   3   7  -8      676.97      756.70     54.97 o
   5   7  -8      175.02      162.05     43.04 o
   0   8  -8      635.66      677.77     72.63 o
   2   8  -8      616.32      654.96     56.68 o
   4   8  -8     1447.33     1413.35     88.94 o
   6   8  -8       73.54       98.57     58.16 o
   8   8  -8      116.48      172.65     87.61 o
   1   9  -8      232.00      165.62     53.14 o
   3   9  -8      305.81      257.87     65.00 o
   5   9  -8      759.08      883.45     90.88 o
   7   9  -8     1032.38      986.86     92.04 o
   0  10  -8     1911.71     2365.44    230.26 o
   2  10  -8       55.89       15.44     62.18 o
   4  10  -8      257.97      237.64     66.68 o
   6  10  -8       62.27      115.89     56.73 o
   8  10  -8       14.57       48.33     61.66 o
  10  10  -8      657.36      451.31    103.99 o
   1  11  -8     2149.21     2767.06    161.86 o
   3  11  -8      395.17      529.89     91.33 o
   5  11  -8       58.39       -0.51     63.46 o
   7  11  -8       54.17       79.17     63.79 o
   9  11  -8     3691.44     3474.16    161.72 o
   0  12  -8      134.95       95.60    352.80 o
   2  12  -8       40.98      -38.74     81.10 o
   4  12  -8     2794.08     3335.70    173.21 o
   6  12  -8       59.03      -41.55     79.67 o
   8  12  -8      481.43      510.99     73.56 o
  10  12  -8       94.68       92.53     77.03 o
  12  12  -8       14.77       38.73    126.64 o
   1  13  -8      786.03     1008.10    130.16 o
   3  13  -8      466.54      742.38    105.29 o
   5  13  -8       51.21       35.20     86.77 o
   7  13  -8      468.92      299.95     81.02 o
   9  13  -8       42.46      -15.22     73.78 o
  11  13  -8       12.12      -63.26     77.20 o
   0  14  -8      133.58      168.32    153.60 o
   2  14  -8       47.96      -16.30     92.01 o
   4  14  -8       78.73       -1.59     90.18 o
   6  14  -8      440.11      621.18    107.24 o
   8  14  -8      125.88       94.07     87.36 o
  10  14  -8      129.39      160.43     86.87 o
   1  15  -8      393.39      514.32    130.37 o
   3  15  -8      390.23      465.29    108.24 o
   5  15  -8       25.81      -40.96     96.01 o
   7  15  -8      275.43      253.13    100.32 o
   9  15  -8       57.36       91.03     83.15 o
   0  16  -8      971.03     1413.65    227.99 o
   2  16  -8      153.70       34.52    117.78 o
   4  16  -8      137.34      189.99    117.03 o
   6  16  -8      190.47      104.16    113.08 o
   8  16  -8       41.23      199.55    111.46 o
   1  17  -8      242.62      404.67    139.88 o
   3  17  -8       53.07      109.92    137.10 o
   5  17  -8       12.78     -123.89    123.89 o
   0  18  -8       65.64      152.72    280.59 o
   2  18  -8        9.81      -60.54    183.64 o
   1   2  -7     1513.39     1515.53     55.36 o
   2   3  -7      155.72      127.33     31.14 o
   1   4  -7       74.51       65.85     26.18 o
   3   4  -7      283.39      254.96     38.72 o
   2   5  -7      879.80      826.69     46.59 o
   4   5  -7     2851.61     2536.74    108.14 o
   1   6  -7       38.86       17.14     29.29 o
   3   6  -7     3676.71     3569.01    119.79 o
   5   6  -7      397.39      334.54     46.06 o
   2   7  -7      234.93      198.43     44.06 o
   4   7  -7      391.58      395.46     48.55 o
   6   7  -7     1596.42     1547.65    116.20 o
   1   8  -7     1780.98     1916.76     83.47 o
   3   8  -7      207.97      200.83     45.10 o
   5   8  -7       10.57       74.49     40.45 o
   7   8  -7      438.38      519.72     75.18 o
   2   9  -7      534.92      528.27     54.59 o
   4   9  -7     1007.26      859.18     76.71 o
   6   9  -7      480.24      487.48     60.64 o
   8   9  -7       57.09      143.39     57.82 o
   1  10  -7        7.81      -38.85     43.06 o
   3  10  -7      382.74      486.95     67.53 o
   5  10  -7       59.01       44.23     59.58 o
   7  10  -7     1408.08     1479.63     87.21 o
   9  10  -7      690.02      650.85     73.75 o
   2  11  -7     1632.69     1866.00    105.90 o
   4  11  -7      744.00      857.14     79.47 o
   6  11  -7      128.63       54.30     62.69 o
   8  11  -7     1402.50     1284.79     84.25 o
  10  11  -7     1328.26     1299.25     93.13 o
   1  12  -7      475.41      547.50     92.02 o
   3  12  -7      299.08      304.50     85.61 o
   5  12  -7      412.53      431.92     72.69 o
   7  12  -7     2356.64     2570.41    116.41 o
   9  12  -7      111.91      198.13     62.45 o
  11  12  -7      102.97       25.35     62.89 o
   2  13  -7      168.66      199.94     89.25 o
   4  13  -7      821.12      787.04    148.44 o
   6  13  -7     2779.31     3116.95    166.00 o
   8  13  -7      319.65      315.40     76.58 o
  10  13  -7     1590.04     1526.79    158.70 o
  12  13  -7       39.46      127.72     79.64 o
   1  14  -7     3002.81     3646.25    214.96 o
   3  14  -7      149.22      238.00     92.02 o
   5  14  -7      672.83      494.01     99.15 o
   7  14  -7      169.49      339.04     94.29 o
   9  14  -7      419.03      364.50    110.66 o
  11  14  -7      194.66      157.54     94.35 o
   2  15  -7      880.07      870.54    133.66 o
   4  15  -7      217.95      175.23     96.98 o
   6  15  -7      104.63       54.45     90.23 o
   8  15  -7      290.52      340.80     86.55 o
  10  15  -7      460.57      476.24    119.09 o
   1  16  -7       84.37      263.51    121.31 o
   3  16  -7      482.52      329.83    165.31 o
   5  16  -7      324.80      438.37    137.93 o
   7  16  -7      331.02      403.30    119.76 o
   9  16  -7      345.92      168.43     94.22 o
   2  17  -7      526.91      399.00    150.07 o
   4  17  -7       68.89      167.41    141.58 o
   6  17  -7       98.03      171.34    122.16 o
   8  17  -7      146.16      289.03    165.65 o
   1  18  -7      175.76      143.55    131.08 o
   3  18  -7      129.13       80.64    179.40 o
   5  18  -7       17.75     -203.63    221.39 o
   1   1  -6     1060.72      891.20     76.56 o
   0   2  -6     2804.28     3245.61    126.00 o
   1   3  -6     1296.62     1380.03     50.31 o
   3   3  -6    23727.55    22703.79    767.74 o
   0   4  -6     7388.59     7848.86    231.38 o
   2   4  -6      191.03      134.17     30.27 o
   1   5  -6     9178.88     9804.17    231.34 o
   3   5  -6       30.10       53.97     27.06 o
   5   5  -6     9113.36     8876.24    326.09 o
   0   6  -6     6170.19     7012.40    213.97 o
   2   6  -6     5429.86     6001.98    212.80 o
   4   6  -6      100.33      136.16     39.06 o
   1   7  -6     3739.87     4103.20    125.07 o
   3   7  -6        0.00       32.66     41.89 o
   5   7  -6       41.89       16.68     36.15 o
   7   7  -6     5381.58     5778.34    234.72 o
   0   8  -6       72.01       65.00     45.09 o
   2   8  -6     4837.74     5234.47    151.74 o
   4   8  -6        3.95      -36.94     36.94 o
   6   8  -6       58.82       66.41     39.53 o
   1   9  -6      187.35      157.67     41.22 o
   3   9  -6      741.17      770.35     63.79 o
   5   9  -6      935.66     1094.96     83.06 o
   7   9  -6     3315.36     3359.19    124.24 o
   9   9  -6     2328.44     2510.32    168.89 o
   0  10  -6      127.41      117.13     79.80 o
   2  10  -6      145.36      133.34     42.88 o
   4  10  -6     1168.82     1434.40    118.92 o
   6  10  -6      409.59      512.30     67.66 o
   8  10  -6      670.66      753.16     70.21 o
   1  11  -6      790.52      866.07     79.72 o
   3  11  -6      479.03      388.71     77.04 o
   5  11  -6      102.70       61.08     60.79 o
   7  11  -6      638.26      720.62     83.66 o
   9  11  -6       25.60       36.48     54.45 o
  11  11  -6       32.06        1.19     85.15 o
   0  12  -6      455.99      558.81    179.96 o
   2  12  -6       95.76      171.02     84.70 o
   4  12  -6     5822.38     6560.89    294.04 o
   6  12  -6       23.84      -51.28     74.79 o
   8  12  -6     1275.94     1316.21    112.65 o
  10  12  -6       59.23       98.73     60.10 o
   1  13  -6     3128.15     3925.68    293.34 o
   3  13  -6     1059.69     1410.08    127.99 o
   5  13  -6      489.31      545.91    125.09 o
   7  13  -6     2003.50     2202.11    179.59 o
   9  13  -6     1263.97     1279.71    112.82 o
  11  13  -6       95.08       46.27     73.97 o
  13  13  -6      419.13      733.60    229.09 o
   0  14  -6       15.95     -164.56    177.59 o
   2  14  -6      503.02      572.46    121.86 o
   4  14  -6      707.87      666.26    130.39 o
   6  14  -6      309.04      365.83    101.60 o
   8  14  -6       16.68      -44.74     89.57 o
  10  14  -6      207.81      133.45     81.12 o
  12  14  -6      282.21      229.64     85.30 o
   1  15  -6      228.53      140.72    134.77 o
   3  15  -6     1135.93     1012.75    143.73 o
   5  15  -6      480.51      448.52    107.37 o
   7  15  -6      261.90      213.67    166.78 o
   9  15  -6      372.77      277.31     92.07 o
  11  15  -6      225.46      146.94     92.45 o
   0  16  -6      236.47      844.13    259.28 o
   2  16  -6        6.33      104.48    152.78 o
   4  16  -6     1192.34     1305.08    407.28 o
   6  16  -6      191.74      187.49    126.21 o
   8  16  -6      227.87        1.08    125.88 o
  10  16  -6       72.12       54.23     96.82 o
   1  17  -6      623.48     1090.73    534.54 o
   3  17  -6      108.64      -57.06    150.25 o
   5  17  -6       90.20      157.63    134.51 o
   7  17  -6       13.24      -84.11    118.17 o
   9  17  -6      356.10      133.59    196.78 o
   0  18  -6     1336.48     1170.92    312.56 o
   2  18  -6      531.39      276.02    182.20 o
   4  18  -6      177.02      138.78    169.08 o
   6  18  -6       10.55       16.29    164.29 o
   1  19  -6      384.04      715.54    211.48 o
   1   2  -5      298.19      251.59     25.58 o
   2   3  -5      242.92      272.92     35.79 o
   1   4  -5      426.50      400.94     36.05 o
   3   4  -5      211.02      234.57     34.02 o
   2   5  -5     2535.16     2479.57     89.81 o
   4   5  -5     2676.80     2443.13     84.55 o
   1   6  -5      469.48      465.01     39.93 o
   3   6  -5     6883.71     6507.01    173.82 o
   5   6  -5      985.63      979.80     74.02 o
   2   7  -5      625.85      651.19     46.78 o
   4   7  -5      833.76      897.09     63.68 o
   6   7  -5     4356.94     4438.22    125.17 o
   1   8  -5     4154.72     4089.19    119.76 o
   3   8  -5      328.82      300.64     44.36 o
   5   8  -5       85.86      155.43     41.58 o
   7   8  -5      944.36      888.62     59.70 o
   2   9  -5     1780.86     1704.02     88.75 o
   4   9  -5     2851.51     2989.41    110.50 o
   6   9  -5     1355.65     1213.76    127.55 o
   8   9  -5       96.74      118.03     46.60 o
   1  10  -5      124.82      161.09     42.55 o
   3  10  -5      622.42      677.48     58.88 o
   5  10  -5      109.64      107.01     44.97 o
   7  10  -5     2838.92     3024.89    117.59 o
   9  10  -5      518.84      635.43     70.80 o
   2  11  -5     2062.64     2122.90    104.22 o
   4  11  -5      873.37      858.80     65.29 o
   6  11  -5      213.48      174.64     57.97 o
   8  11  -5     1438.42     1470.68     91.95 o
  10  11  -5     1899.53     2119.88    130.40 o
   1  12  -5      906.22      900.00     83.65 o
   3  12  -5      418.80      451.21    100.24 o
   5  12  -5      102.99      177.24     63.57 o
   7  12  -5     3263.62     3260.65    148.74 o
   9  12  -5      191.70       65.70     71.92 o
  11  12  -5      107.99       60.76     80.62 o
   2  13  -5      214.62      318.17    139.04 o
   4  13  -5     1521.20     1750.71    153.94 o
   6  13  -5     3684.61     3902.65    263.19 o
   8  13  -5      534.22      511.53    101.85 o
  10  13  -5     2456.09     2458.65    176.70 o
  12  13  -5       59.23       80.33     84.84 o
   1  14  -5     3292.96     3942.02    364.68 o
   3  14  -5      379.77      256.52    100.78 o
   5  14  -5     2081.15     1912.98    175.89 o
   7  14  -5      174.14      200.84     94.16 o
   9  14  -5      666.96      545.98     92.79 o
  11  14  -5      512.12      372.91     96.97 o
  13  14  -5        5.18      137.77     89.71 o
   2  15  -5     1610.26     2073.41    220.07 o
   4  15  -5      234.09      170.85    101.89 o
   6  15  -5       72.91       63.32    102.59 o
   8  15  -5      227.07      265.60     99.89 o
  10  15  -5      709.41      673.44    103.22 o
  12  15  -5      158.86       84.09    181.65 o
   1  16  -5      348.33      237.12    155.21 o
   3  16  -5      464.21      558.44    319.07 o
   5  16  -5      324.69      502.31    493.69 o
   7  16  -5      250.58      242.22    142.88 o
   9  16  -5      616.77      440.67    103.63 o
  11  16  -5       16.27      -36.05    119.45 o
   2  17  -5     1024.94     1025.84    187.77 o
   4  17  -5      160.00      -87.60    203.04 o
   6  17  -5      158.32      198.58    195.94 o
   8  17  -5       74.06      -77.17    124.30 o
  10  17  -5      159.34      -15.91    103.08 o
   1  18  -5      529.37      593.07    179.86 o
   3  18  -5       39.25     -137.01    137.01 o
   5  18  -5        3.50      110.21    248.03 o
   7  18  -5       82.47      260.18    220.21 o
   2  19  -5      236.98       64.92    158.36 o
   4  19  -5      504.08      571.34    194.81 o
   0   0  -4  1256244.63  1297302.88  84550.49 o
   0   2  -4      190.74      196.80     27.97 o
   2   2  -4    30913.65    30023.21   1161.25 o
   1   3  -4    19325.68    19186.25    519.93 o
   0   4  -4     2065.31     1827.18     95.25 o
   2   4  -4      538.00      597.84     39.26 o
   4   4  -4     4341.02     3937.26    142.75 o
   1   5  -4      168.53      176.05     25.52 o
   3   5  -4      938.66     1248.12     64.07 o
   0   6  -4     5505.41     5358.90    205.53 o
   2   6  -4     1549.67     1633.68     68.45 o
   4   6  -4       48.12       83.29     35.11 o
   6   6  -4     8652.21     8480.24    305.56 o
   1   7  -4    14560.59    15403.97    397.91 o
   3   7  -4     1825.76     1883.62     92.93 o
   5   7  -4      719.30      744.32     54.94 o
   0   8  -4     1372.72     1530.41    113.92 o
   2   8  -4     1438.66     1689.03     72.84 o
   4   8  -4     5056.82     4910.87    163.14 o
   6   8  -4      106.81      104.53     48.58 o
   8   8  -4      265.66      261.12     68.64 o
   1   9  -4      225.62      267.61     40.37 o
   3   9  -4     1190.56     1344.34     69.75 o
   5   9  -4     2446.97     2792.85    113.57 o
   7   9  -4     1971.16     2243.52    126.66 o
   0  10  -4     5015.11     5036.36    313.50 o
   2  10  -4      353.05      294.76     53.16 o
   4  10  -4      913.45      926.39     72.00 o
   6  10  -4      134.10      124.55     46.72 o
   8  10  -4       32.66       11.49     65.20 o
  10  10  -4     1034.14     1498.84    167.43 o
   1  11  -4     5074.22     5216.71    184.71 o
   3  11  -4      893.08      892.36     62.44 o
   5  11  -4       13.00       59.73     49.36 o
   7  11  -4       98.57      164.45     65.86 o
   9  11  -4     7812.70     6910.20    255.89 o
   0  12  -4      177.38      182.65    127.86 o
   2  12  -4      136.93      161.84     82.96 o
   4  12  -4     6527.21     6817.59    329.74 o
   6  12  -4      184.31      183.93     68.18 o
   8  12  -4     1121.20     1181.51    131.13 o
  10  12  -4      167.62      230.75     77.08 o
  12  12  -4        8.90       48.83    114.91 o
   1  13  -4     1591.66     1614.13    229.10 o
   3  13  -4      753.09      805.28    204.88 o
   5  13  -4      177.96       80.89     88.43 o
   7  13  -4     1522.38     1636.58    150.51 o
   9  13  -4       41.05        8.24     68.72 o
  11  13  -4        5.85      -15.67     73.05 o
   0  14  -4       68.35      227.31    181.14 o
   2  14  -4      179.02      257.35    122.52 o
   4  14  -4      153.61       44.39    166.17 o
   6  14  -4      925.44      893.19    125.03 o
   8  14  -4      271.28      126.04    106.34 o
  10  14  -4      300.93      160.36     98.55 o
  12  14  -4      103.83      137.66     97.31 o
  14  14  -4      202.91      293.57    158.64 o
   1  15  -4      635.47      676.26    145.20 o
   3  15  -4     1005.45     1208.28    280.59 o
   5  15  -4       17.37      -90.78     90.78 o
   7  15  -4      708.50      844.71    128.06 o
   9  15  -4       95.51        2.85    105.15 o
  11  15  -4      128.25       19.84     90.91 o
  13  15  -4      402.14      534.20    127.47 o
   0  16  -4     2367.10     2654.48    357.56 o
   2  16  -4      364.39      594.83    148.95 o
   4  16  -4      298.77      -19.16    131.13 o
   6  16  -4      435.71      502.82    155.24 o
   8  16  -4      101.31     -107.26    127.50 o
  10  16  -4        7.49      133.82     96.11 o
  12  16  -4        2.50       62.83    119.62 o
   1  17  -4      485.61      505.16    152.64 o
   3  17  -4      106.97      132.17    139.20 o
   5  17  -4       24.13      151.93    142.49 o
   7  17  -4      356.29      313.30    146.11 o
   9  17  -4       67.60      118.02    176.99 o
  11  17  -4       18.32      -13.85    101.60 o
   0  18  -4      135.90      -13.02    202.45 o
   2  18  -4       53.10     -134.36    134.36 o
   4  18  -4      219.75      446.62    164.51 o
   6  18  -4       48.39     -210.14    210.14 o
   8  18  -4      248.22      126.64    158.35 o
   1  19  -4        5.48     -141.75    141.75 o
   3  19  -4       65.92      -48.06    157.47 o
   5  19  -4      381.38      174.05    198.90 o
   7  19  -4       19.72      116.02    221.39 o
   0  20  -4      133.82      438.05    243.89 o
   2  20  -4      214.92      171.98    165.32 o
   1   2  -3     3873.71     3096.02     90.03 o
   2   3  -3      161.68      163.76     27.93 o
   1   4  -3      454.34      417.55     37.35 o
   3   4  -3      555.90      617.74     39.02 o
   2   5  -3     3887.73     3328.55    114.03 o
   4   5  -3     7664.70     6936.16    196.48 o
   1   6  -3      236.17      248.54     37.44 o
   3   6  -3    11576.66    10847.89    309.36 o
   5   6  -3     1028.63     1173.38     60.32 o
   2   7  -3      824.92      831.93     48.29 o
   4   7  -3     1079.37     1032.32     67.51 o
   6   7  -3     5284.92     5555.01    183.59 o
   1   8  -3     6588.22     6945.54    233.36 o
   3   8  -3      555.63      596.00     47.59 o
   5   8  -3        9.78        9.50     44.08 o
   7   8  -3     1291.07     1367.40     85.15 o
   2   9  -3     1573.09     1715.22     83.52 o
   4   9  -3     3162.73     3401.07    121.75 o
   6   9  -3     1518.46     1501.58     88.72 o
   8   9  -3       86.27      181.87     88.25 o
   1  10  -3       48.66       71.35     49.62 o
   3  10  -3     1245.25     1108.90     68.99 o
   5  10  -3       34.11       53.29     61.56 o
   7  10  -3     3005.77     3051.98    177.77 o
   9  10  -3      983.07     1060.65     89.14 o
   2  11  -3     3356.54     3392.59    146.33 o
   4  11  -3     1228.39     1300.02     79.56 o
   6  11  -3      120.42      141.61     79.14 o
   8  11  -3     2406.30     2534.64    170.54 o
  10  11  -3     2701.57     2839.13    145.13 o
   1  12  -3     1055.51     1072.28     96.20 o
   3  12  -3      655.62      661.03     76.24 o
   5  12  -3      511.69      662.79     76.73 o
   7  12  -3     4438.47     4271.96    262.37 o
   9  12  -3      134.13      227.84     76.73 o
  11  12  -3      193.80      229.89     75.02 o
   2  13  -3      288.30      313.88    113.33 o
   4  13  -3     1683.31     1552.68    136.15 o
   6  13  -3     5253.86     4887.70    205.48 o
   8  13  -3      743.94      560.75    134.68 o
  10  13  -3     3039.73     2912.90    168.36 o
  12  13  -3       91.66      155.14     82.29 o
   1  14  -3     5828.04     6148.47    373.69 o
   3  14  -3      328.52      193.71     85.31 o
   5  14  -3     1653.16     1456.42    137.82 o
   7  14  -3      358.60      416.80    103.02 o
   9  14  -3      797.21      796.16    151.95 o
  11  14  -3      451.29      440.67     92.66 o
  13  14  -3       36.81      -18.62     83.80 o
   2  15  -3     1739.10     1757.90    193.19 o
   4  15  -3      399.13      389.72    131.01 o
   6  15  -3      188.21      114.16    113.78 o
   8  15  -3      543.18      302.16    136.82 o
  10  15  -3      871.72      789.98    131.89 o
  12  15  -3       91.37      -89.95     89.95 o
  14  15  -3      268.81      335.21    116.44 o
   1  16  -3      226.02      224.41    126.95 o
   3  16  -3      738.05      906.73    259.87 o
   5  16  -3      607.86      440.43    151.54 o
   7  16  -3      444.46      331.03    131.64 o
   9  16  -3      687.44      214.99    230.27 o
  11  16  -3       23.99       47.06    101.60 o
   2  17  -3     1177.52     1399.79    229.68 o
   4  17  -3      157.55       15.41    130.25 o
   6  17  -3      212.53       48.06    298.94 o
   8  17  -3      188.41      281.52    138.50 o
  10  17  -3      183.91      228.45    144.54 o
   1  18  -3      383.33      494.60    230.86 o
   3  18  -3      139.98      -21.12    238.56 o
   5  18  -3       18.11     -126.48    126.48 o
   7  18  -3      123.24       41.12    135.16 o
   9  18  -3      365.10      467.34    269.34 o
   2  19  -3      329.62      502.61    162.17 o
   4  19  -3      665.37      869.83    183.72 o
   6  19  -3      479.84      312.71    156.92 o
   1  20  -3      113.24       44.74    150.48 o
   3  20  -3      186.72      258.76    163.66 o
   1   1  -2     2068.26     1978.98     73.35 o
   0   2  -2    13519.52    12030.25    393.41 o
   1   3  -2     5109.86     4490.70    114.51 o
   3   3  -2    78124.94    73134.76   2805.14 o
   0   4  -2    22901.43    23388.24    893.87 o
   2   4  -2      858.66      900.08     53.98 o
   1   5  -2    27250.96    25996.30    725.95 o
   3   5  -2       11.29       56.35     37.44 o
   5   5  -2    26772.18    28075.30   1357.35 o
   0   6  -2    19665.66    20365.80    800.54 o
   2   6  -2    16736.11    18892.66    494.61 o
   4   6  -2       50.55       56.28     47.41 o
   1   7  -2     9151.17    10013.76    324.18 o
   3   7  -2        4.95       25.06     39.76 o
   5   7  -2       88.22      121.44     44.13 o
   7   7  -2    13106.70    12598.35    527.04 o
   0   8  -2      102.45       56.69    129.05 o
   2   8  -2    10841.47    10515.31    315.48 o
   4   8  -2        2.67      -32.35     48.26 o
   6   8  -2       96.54      175.67     51.85 o
   1   9  -2      561.50      590.75     57.03 o
   3   9  -2     1743.79     2049.40     99.81 o
   5   9  -2     2082.15     2050.41    104.87 o
   7   9  -2     7047.10     6552.88    298.28 o
   9   9  -2     4154.96     4206.97    298.98 o
   0  10  -2      175.52      305.37     90.12 o
   2  10  -2      455.85      651.68     68.12 o
   4  10  -2     2338.27     2427.06    127.76 o
   6  10  -2      616.60      661.27     91.56 o
   8  10  -2     1419.42     1340.90    137.14 o
   1  11  -2     2161.96     2383.44    135.45 o
   3  11  -2      741.42      805.26     87.63 o
   5  11  -2      192.34      114.44     71.01 o
   7  11  -2     1062.84     1262.65    136.03 o
   9  11  -2       27.98      -33.66     89.20 o
  11  11  -2        0.94       26.92    105.24 o
   0  12  -2     1141.41     1027.33    134.27 o
   2  12  -2      182.56      231.08     84.37 o
   4  12  -2    11367.97    10878.79    530.55 o
   6  12  -2       24.02      -10.37     76.57 o
   8  12  -2     2363.22     2393.00    190.01 o
  10  12  -2       64.32      116.37     99.28 o
   1  13  -2     4687.65     4311.20    288.01 o
   3  13  -2     2123.19     2148.74    194.83 o
   5  13  -2      773.75      673.87     97.80 o
   7  13  -2     3162.08     2895.45    185.54 o
   9  13  -2     1995.11     1886.07    182.79 o
  11  13  -2      147.99       47.00     76.53 o
  13  13  -2      816.47     1233.84    429.77 o
   0  14  -2        8.28      -66.30    140.88 o
   2  14  -2      957.91      857.72    157.46 o
   4  14  -2     1001.74     1017.23    142.65 o
   6  14  -2      512.22      319.07     94.57 o
   8  14  -2       13.37      -83.12     83.12 o
  10  14  -2      345.31      306.34     91.53 o
  12  14  -2      407.52      702.96    135.17 o
   1  15  -2      266.42      412.40    122.85 o
   3  15  -2     1887.89     1754.91    196.32 o
   5  15  -2      710.77      489.58    215.47 o
   7  15  -2      347.76      167.07    124.85 o
   9  15  -2      557.21      410.31    198.90 o
  11  15  -2      383.41      283.71    178.69 o
  13  15  -2       57.23       19.25    102.23 o
   0  16  -2      290.21      280.59    182.32 o
   2  16  -2       22.72       68.43    113.77 o
   4  16  -2     2130.92     2494.22    233.76 o
   6  16  -2      271.65      232.58    221.98 o
   8  16  -2      374.36      334.41    139.67 o
  10  16  -2       87.61      170.86    100.40 o
  12  16  -2      106.81      158.19    111.40 o
   1  17  -2     1131.58     1388.72    501.40 o
   3  17  -2       92.55      283.09    130.52 o
   5  17  -2      203.97      213.39    228.49 o
   7  17  -2       16.82     -103.05    121.20 o
   9  17  -2      583.16      551.49    165.53 o
  11  17  -2       42.69      -67.67    100.55 o
   0  18  -2     2251.21     2000.91    314.94 o
   2  18  -2      969.62      708.68    205.41 o
   4  18  -2      253.90      184.72    133.08 o
   6  18  -2       11.71      -64.78    124.55 o
   8  18  -2      116.10      153.40    145.05 o
  10  18  -2      469.07      224.10    201.27 o
   1  19  -2      584.36      737.52    169.40 o
   3  19  -2      100.40      244.59    141.81 o
   5  19  -2       60.27        4.16    140.29 o
   7  19  -2       56.86       56.40    136.38 o
   0  20  -2      584.76      389.51    223.76 o
   2  20  -2      189.69      256.04    149.42 o
   4  20  -2      191.01      244.25    149.53 o
   1   2  -1     2428.35     1866.32     66.68 o
   2   3  -1       18.86       -9.47     31.01 o
   1   4  -1      840.24      899.98     49.44 o
   3   4  -1      367.91      385.36     38.61 o
   2   5  -1     5941.40     5199.07    160.75 o
   4   5  -1     8000.05     7678.58    255.85 o
   1   6  -1      641.73      622.10     46.81 o
   3   6  -1    15320.50    14811.57    459.77 o
   5   6  -1     1591.33     1751.50     86.66 o
   2   7  -1     1244.31     1256.87     63.70 o
   4   7  -1     1497.22     1404.83     76.17 o
   6   7  -1     7701.49     7982.54    271.67 o
   1   8  -1     9034.11     9048.99    297.95 o
   3   8  -1      689.09      579.68     50.18 o
   5   8  -1       46.76       32.10     47.85 o
   7   8  -1     1733.24     2014.72    171.25 o
   2   9  -1     2581.66     2683.48    114.11 o
   4   9  -1     4657.86     5026.41    183.17 o
   6   9  -1     2236.82     2142.48    234.43 o
   8   9  -1      110.22       54.77     61.48 o
   1  10  -1      129.40       62.43     55.44 o
   3  10  -1     1510.87     1550.79     87.47 o
   5  10  -1       34.49        0.44    103.35 o
   7  10  -1     3936.66     3363.97    186.78 o
   9  10  -1      877.89      836.94    110.88 o
   2  11  -1     3776.49     3865.82    297.47 o
   4  11  -1     1290.37     1269.23    110.78 o
   6  11  -1      175.36      260.07     76.97 o
   8  11  -1     2441.08     2464.91    165.86 o
  10  11  -1     3077.02     2784.16    189.83 o
   1  12  -1     1391.96     1509.78    208.38 o
   3  12  -1      750.59      961.27    131.01 o
   5  12  -1      329.19      286.15     74.40 o
   7  12  -1     5027.74     4992.92    274.82 o
   9  12  -1      167.06      209.10     91.28 o
  11  12  -1      194.86      175.60     90.81 o
   2  13  -1      308.54      216.87    107.57 o
   4  13  -1     2126.97     2035.44    189.39 o
   6  13  -1     5864.11     5585.73    274.57 o
   8  13  -1      882.69      878.70    131.38 o
  10  13  -1     3568.83     3195.31    175.19 o
  12  13  -1      106.16      184.64     88.86 o
   1  14  -1     6097.71     5693.29    347.48 o
   3  14  -1      484.08      530.64    123.43 o
   5  14  -1     2490.57     2200.64    258.11 o
   7  14  -1      368.82      388.69     96.69 o
   9  14  -1      939.14     1024.90    125.98 o
  11  14  -1      633.19      536.02    103.25 o
  13  14  -1       18.20       87.78    105.96 o
   2  15  -1     2151.81     2452.82    219.71 o
   4  15  -1      407.32      134.14    114.54 o
   6  15  -1      172.87      101.83    121.62 o
   8  15  -1      514.82      326.04    130.25 o
  10  15  -1     1026.00     1181.73    141.23 o
  12  15  -1      158.26      133.30    113.69 o
  14  15  -1      239.40      139.64    181.14 o
   1  16  -1      378.18      476.42    210.74 o
   3  16  -1      733.63      761.06    145.20 o
   5  16  -1      624.45      625.79    291.25 o
   7  16  -1      396.39      290.27    131.69 o
   9  16  -1      845.34      729.00    155.41 o
  11  16  -1       17.12      149.44    104.67 o
  13  16  -1       74.71      100.57    200.93 o
   2  17  -1     1481.68     1686.12    201.71 o
   4  17  -1      210.62      185.42    121.08 o
   6  17  -1      254.90      267.57    145.29 o
   8  17  -1      148.28      181.29    259.28 o
  10  17  -1      227.49      167.40    143.08 o
  12  17  -1      220.17      288.27    121.62 o
   1  18  -1      567.22      419.36    146.39 o
   3  18  -1       94.90       92.84    131.98 o
   5  18  -1        9.74      -28.37    173.44 o
   7  18  -1      123.84      307.20    140.69 o
   9  18  -1      341.01      379.77    152.99 o
   2  19  -1      332.36      428.33    164.56 o
   4  19  -1      737.13      366.85    152.64 o
   6  19  -1      569.12      367.68    154.40 o
   8  19  -1      165.36     -129.22    129.22 o
   1  20  -1      148.11      178.16    142.32 o
   3  20  -1      253.92      192.64    203.04 o
   5  20  -1       65.29      -99.87    133.47 o
   2   2   0    62080.25    57406.60   2773.52 o
   1   3   0    37980.09    39444.84   1433.74 o
   0   4   0     4834.44     3932.39    438.26 o
   2   4   0     1096.60     1282.18     63.73 o
   4   4   0     8001.34     7282.50    382.79 o
   1   5   0      141.18      122.06     45.01 o
   3   5   0     1762.06     1900.23     91.24 o
   0   6   0     9950.04     8428.47    438.95 o
   2   6   0     2875.24     2644.21     98.95 o
   4   6   0        3.55       42.08     39.23 o
   6   6   0    15458.83    14374.98    731.39 o
   1   7   0    26352.06    27607.36    959.98 o
   3   7   0     3064.44     2798.26    122.38 o
   5   7   0     1176.86     1079.61     73.51 o
   0   8   0     2140.10     2364.61    224.37 o
   2   8   0     2161.41     2656.36    103.75 o
   4   8   0     8274.72     8212.64    311.48 o
   6   8   0       98.79      135.24     68.47 o
   8   8   0      366.99      376.83    103.00 o
   1   9   0      215.01      381.31     63.34 o
   3   9   0     2029.58     2345.98    105.53 o
   5   9   0     3834.70     3886.29    250.76 o
   7   9   0     2594.04     2820.71    175.27 o
   0  10   0     7470.19     7831.37    596.88 o
   2  10   0      636.69      679.20    137.21 o
   4  10   0     1473.30     1391.54    104.58 o
   6  10   0      179.87      164.41     87.04 o
   8  10   0       44.90      212.43     98.93 o
  10  10   0     1191.25     1640.40    413.79 o
   1  11   0     7205.01     6601.57    536.46 o
   3  11   0     1226.65      944.41    123.89 o
   5  11   0        4.33      -49.31     63.23 o
   7  11   0      125.17       76.71     94.02 o
   9  11   0    10397.17     8690.79    398.79 o
   0  12   0      214.70      140.89    125.49 o
   2  12   0      215.92      291.03    100.75 o
   4  12   0     9079.69     8546.72    478.48 o
   6  12   0      280.08      278.29     79.54 o
   8  12   0     1550.29     1720.53    486.02 o
  10  12   0      203.87      311.80     91.54 o
  12  12   0        5.09       61.73    171.07 o
   1  13   0     2098.35     2008.98    185.41 o
   3  13   0      905.21      980.98    207.19 o
   5  13   0      277.86      292.86    114.29 o
   7  13   0     2300.73     2557.31    252.25 o
   9  13   0       25.56      180.71     90.56 o
  11  13   0        0.41       25.47     81.55 o
   0  14   0        3.95       50.91    140.88 o
   2  14   0      281.23      173.18    113.06 o
   4  14   0      196.45      301.80    115.56 o
   6  14   0     1221.58     1176.03    253.36 o
   8  14   0      356.63      479.63    162.79 o
  10  14   0      409.56      479.07    109.01 o
  12  14   0      128.55      246.05    174.45 o
  14  14   0      233.42      202.45    176.40 o
   1  15   0      754.18      762.36    141.05 o
   3  15   0     1422.65      968.09    151.11 o
   5  15   0        9.72        1.80    118.98 o
   7  15   0      998.51     1249.01    343.34 o
   9  15   0      109.74      182.55    131.13 o
  11  15   0      173.80      121.83    106.90 o
  13  15   0      507.41      902.38    148.69 o
   0  16   0     3268.78     3838.56    403.75 o
   2  16   0      495.49      624.17    140.61 o
   4  16   0      394.69      380.41    201.86 o
   6  16   0      587.79      699.86    149.77 o
   8  16   0      141.06       56.12    122.24 o
  10  16   0        2.35      125.27    131.64 o
  12  16   0        0.44     -106.66    137.32 o
   1  17   0      626.05      432.04    140.22 o
   3  17   0      139.47      250.69    127.24 o
   5  17   0       28.73        4.78    121.74 o
   7  17   0      430.83      557.45    152.07 o
   9  17   0       77.83      111.87    137.04 o
  11  17   0       16.44       60.43    100.56 o
   0  18   0      174.23      426.21    190.61 o
   2  18   0       89.73      -35.81    213.10 o
   4  18   0      288.99      400.98    190.61 o
   6  18   0       64.31      210.88    140.28 o
   8  18   0      298.51      206.06    170.48 o
  10  18   0      487.03      509.00    167.52 o
   1  19   0        4.51      269.40    142.51 o
   3  19   0       72.69       79.62    136.55 o
   5  19   0      541.25      369.96    145.26 o
   7  19   0       28.10      -63.47    134.26 o
   0  20   0      143.09      745.86    250.99 o
   2  20   0      247.89      364.03    151.86 o
   4  20   0      317.67      389.32    160.08 o
   6  20   0      478.09      304.86    193.57 o
   1   2   1     2421.86     2116.71    108.23 o
   2   3   1       19.12       42.84     30.69 o
   1   4   1      841.46      816.58     42.91 o
   3   4   1      369.82      368.00     40.16 o
   2   5   1     5947.53     5151.75    181.17 o
   4   5   1     7995.79     7698.97    255.71 o
   1   6   1      642.40      753.56     51.80 o
   3   6   1    15327.90    14620.99    523.87 o
   5   6   1     1590.67     1643.15     84.11 o
   2   7   1     1240.37     1352.07     65.37 o
   4   7   1     1497.18     1495.94     87.86 o
   6   7   1     7700.01     7765.15    350.05 o
   1   8   1     9031.95     9284.94    297.43 o
   3   8   1      687.88      680.94     59.20 o
   5   8   1       47.70       74.85     78.14 o
   7   8   1     1731.90     1864.23    134.10 o
   2   9   1     2580.02     2824.33    118.81 o
   4   9   1     4655.47     4834.40    410.30 o
   6   9   1     2232.80     2214.34    199.51 o
   8   9   1      110.72       22.30    106.55 o
   1  10   1      129.89       68.92    111.29 o
   3  10   1     1510.82     1795.26    115.18 o
   5  10   1       34.62       21.32     78.55 o
   7  10   1     3936.26     3954.90    251.56 o
   9  10   1      878.23      769.29     93.06 o
   2  11   1     3777.10     3737.08    253.81 o
   4  11   1     1288.05     1430.58    425.63 o
   6  11   1      177.17       89.10     97.85 o
   8  11   1     2443.54     2628.16    259.30 o
  10  11   1     3081.40     3062.58    172.53 o
   1  12   1     1394.47     1405.98    153.34 o
   3  12   1      750.31      736.61     78.32 o
   5  12   1      328.67      345.67    109.90 o
   7  12   1     5025.64     5047.29    468.90 o
   9  12   1      167.23      265.79    114.22 o
  11  12   1      195.03      295.21     93.72 o
   2  13   1      307.26      306.42    282.96 o
   4  13   1     2127.77     2004.97    341.58 o
   6  13   1     5868.46     6093.70    361.20 o
   8  13   1      884.99      718.00    378.86 o
  10  13   1     3572.70     3192.65    208.34 o
  12  13   1      105.30      208.50     99.43 o
   1  14   1     6094.38     5386.43    347.90 o
   3  14   1      485.73      460.36    181.73 o
   5  14   1     2493.26     2207.07    209.06 o
   7  14   1      368.06      409.26    126.72 o
   9  14   1      940.71      847.58    190.02 o
  11  14   1      633.96      785.12    129.73 o
  13  14   1       18.28       35.49    105.96 o
   2  15   1     2150.94     2229.94    217.65 o
   4  15   1      407.19      311.80    124.53 o
   6  15   1      172.87      104.11    114.54 o
   8  15   1      514.74      424.41    137.40 o
  10  15   1     1024.85     1053.42    228.50 o
  12  15   1      157.70       76.62    106.24 o
  14  15   1      238.21      190.13    121.03 o
   1  16   1      376.72      390.12    131.61 o
   3  16   1      734.09      545.78    137.56 o
   5  16   1      623.78      472.68    142.32 o
   7  16   1      395.95      244.66    127.99 o
   9  16   1      843.48      668.48    192.98 o
  11  16   1       17.44      112.92    104.42 o
  13  16   1       74.91      331.70    147.39 o
   2  17   1     1481.56     1728.74    203.76 o
   4  17   1      211.29      319.54    139.74 o
   6  17   1      254.52      355.32    143.88 o
   8  17   1      148.35      159.95    264.01 o
  10  17   1      227.68      217.67    144.45 o
  12  17   1      220.99      269.86    159.37 o
   1  18   1      567.79      637.85    154.37 o
   3  18   1       94.46      -58.49    186.47 o
   5  18   1        9.83       38.97    142.66 o
   7  18   1      124.54      274.54    148.77 o
   9  18   1      342.58      515.51    169.54 o
   2  19   1      333.72      224.34    259.28 o
   4  19   1      735.86      703.81    168.56 o
   6  19   1      566.93      715.00    168.88 o
   8  19   1      164.34      214.51    154.64 o
   1  20   1      147.90      161.53    151.06 o
   3  20   1      253.10      258.17    157.38 o
   5  20   1       66.16       68.02    150.86 o
   1   1   2     2069.98     1996.00     67.38 o
   0   2   2    13515.90    11424.78    396.26 o
   1   3   2     5109.99     4183.66    132.75 o
   3   3   2    78123.86    70769.67   3488.25 o
   0   4   2    22900.11    23068.96    804.40 o
   2   4   2      858.19     1052.76     99.24 o
   1   5   2    27250.95    26435.32    730.98 o
   3   5   2       11.28       75.41     41.28 o
   5   5   2    26771.16    27075.10   1355.67 o
   0   6   2    19663.98    20180.96   1258.64 o
   2   6   2    16735.83    19209.75    511.48 o
   4   6   2       50.06       23.75     42.03 o
   1   7   2     9150.89    10135.06    293.70 o
   3   7   2        4.94       11.89     45.90 o
   5   7   2       88.24       45.00     60.83 o
   7   7   2    13106.08    12181.55    644.52 o
   0   8   2      103.38       46.28     50.79 o
   2   8   2    10841.88    10851.04    476.84 o
   4   8   2        2.74      116.32    121.35 o
   6   8   2       96.49      134.49     77.18 o
   1   9   2      561.44      595.23     52.94 o
   3   9   2     1743.70     1995.75    166.18 o
   5   9   2     2082.36     2496.06    185.72 o
   7   9   2     7046.41     6547.89    311.28 o
   9   9   2     4154.14     3674.91    266.23 o
   0  10   2      175.64      192.39     60.91 o
   2  10   2      456.09      476.02    100.04 o
   4  10   2     2338.42     2445.23    213.71 o
   6  10   2      616.73      596.21    179.96 o
   8  10   2     1419.38     1399.05    393.67 o
   1  11   2     2161.68     2410.93    141.48 o
   3  11   2      740.94      789.17    119.40 o
   5  11   2      192.31      291.22     99.28 o
   7  11   2     1063.01     1029.63    175.82 o
   9  11   2       28.00       -8.38     74.65 o
  11  11   2        1.17     -130.33    239.74 o
   0  12   2     1141.65     1215.92    209.56 o
   2  12   2      182.68      212.28    104.48 o
   4  12   2    11367.90    11583.41    611.74 o
   6  12   2       23.85       62.34    100.35 o
   8  12   2     2363.24     2352.80    397.82 o
  10  12   2       64.30       23.14     81.39 o
   1  13   2     4688.17     4540.13    499.09 o
   3  13   2     2123.06     2530.07    213.04 o
   5  13   2      773.96      842.60    184.69 o
   7  13   2     3162.01     3292.40    254.18 o
   9  13   2     1995.13     1740.17    517.99 o
  11  13   2      148.05       86.76     92.04 o
  13  13   2      816.28     1257.33    249.81 o
   0  14   2        8.20     -140.88    140.88 o
   2  14   2      958.08     1140.42    163.19 o
   4  14   2     1001.72      894.64    154.01 o
   6  14   2      512.20      666.09    333.27 o
   8  14   2       13.42      174.77    123.97 o
  10  14   2      345.25      319.66    109.01 o
  12  14   2      407.45      587.79    173.42 o
   1  15   2      266.48      303.39    127.24 o
   3  15   2     1887.84     2150.55    210.97 o
   5  15   2      710.64      809.85    151.35 o
   7  15   2      347.73      280.06    131.15 o
   9  15   2      557.16      471.69    303.08 o
  11  15   2      383.43      366.45    113.35 o
  13  15   2       57.26       16.95    103.05 o
   0  16   2      290.14      292.43    187.06 o
   2  16   2       22.73     -217.38    333.86 o
   4  16   2     2130.66     2365.33    239.36 o
   6  16   2      271.79      203.18    266.38 o
   8  16   2      374.27      276.36    195.35 o
  10  16   2       87.70       60.61    135.03 o
  12  16   2      106.96       62.33    115.03 o
   1  17   2     1131.54     1523.11    243.89 o
   3  17   2       92.55      -27.01    207.18 o
   5  17   2      203.97      181.14    129.29 o
   7  17   2       16.77      127.21    137.04 o
   9  17   2      583.14      575.62    168.06 o
  11  17   2       42.68     -109.98    243.88 o
   0  18   2     2251.09     2042.35    326.78 o
   2  18   2      969.72      805.80    166.44 o
   4  18   2      253.98      348.59    226.72 o
   6  18   2       11.73      -49.09    138.53 o
   8  18   2      116.08      118.07    145.21 o
  10  18   2      469.12      439.56    222.58 o
   1  19   2      584.29      613.56    326.76 o
   3  19   2      100.36       66.55    146.98 o
   5  19   2       60.28       92.03    148.76 o
   7  19   2       56.89      106.64    277.63 o
   0  20   2      584.63      314.92    217.84 o
   2  20   2      189.67      348.84    166.67 o
   4  20   2      191.09      -36.83    149.88 o
   1   2   3     3881.59     3235.33     88.77 o
   2   3   3      161.43      185.00     29.88 o
   1   4   3      453.30      434.78     38.32 o
   3   4   3      554.72      593.86     44.45 o
   2   5   3     3883.83     3413.28    145.58 o
   4   5   3     7669.17     6990.29    234.59 o
   1   6   3      235.70      171.28     40.19 o
   3   6   3    11570.72    10425.51    384.98 o
   5   6   3     1029.67     1056.98     93.93 o
   2   7   3      828.15      824.63     50.53 o
   4   7   3     1078.75      978.22    110.93 o
   6   7   3     5285.97     5556.43    262.72 o
   1   8   3     6590.69     6271.98    372.60 o
   3   8   3      556.39      445.05     68.59 o
   5   8   3        9.36       -3.06     75.12 o
   7   8   3     1292.78     1482.85    119.34 o
   2   9   3     1574.58     1671.35    155.26 o
   4   9   3     3164.37     3058.68    225.86 o
   6   9   3     1521.75     1536.38    151.28 o
   8   9   3       85.91      191.26     70.97 o
   1  10   3       48.49      -69.24     83.29 o
   3  10   3     1245.58     1138.02    231.46 o
   5  10   3       34.09       32.26     87.98 o
   7  10   3     3005.81     2832.33    226.77 o
   9  10   3      983.05      749.61     97.57 o
   2  11   3     3355.97     3381.28    245.49 o
   4  11   3     1231.14     1570.74    160.73 o
   6  11   3      119.46       60.93     99.58 o
   8  11   3     2403.81     2260.44    405.52 o
  10  11   3     2697.34     2612.20    191.74 o
   1  12   3     1053.53     1314.09    156.09 o
   3  12   3      655.97      855.38    146.81 o
   5  12   3      512.30      343.38    119.03 o
   7  12   3     4440.31     4085.19    470.07 o
   9  12   3      133.92       -5.70    106.50 o
  11  12   3      193.64      -19.56    102.82 o
   2  13   3      289.68      331.61    119.76 o
   4  13   3     1682.38     1944.91    197.49 o
   6  13   3     5249.81     5089.62    374.76 o
   8  13   3      741.76      545.45    277.04 o
  10  13   3     3036.01     2845.16    224.93 o
  12  13   3       92.37      104.48    147.83 o
   1  14   3     5831.04     5939.11    383.38 o
   3  14   3      327.19      364.48    130.44 o
   5  14   3     1651.11     1308.69    239.75 o
   7  14   3      359.48      398.93    221.39 o
   9  14   3      796.05      493.09    301.90 o
  11  14   3      450.60      205.91    108.11 o
   2  15   3     1739.68     2025.40    218.46 o
   4  15   3      399.23      478.97    148.38 o
   6  15   3      188.27       90.41    119.70 o
   8  15   3      543.40      676.66    219.03 o
  10  15   3      872.81      784.46    133.65 o
  12  15   3       91.83       20.13    255.72 o
   1  16   3      227.15      390.81    146.04 o
   3  16   3      737.58     1037.12    172.43 o
   5  16   3      608.27      467.65    149.01 o
   7  16   3      444.99      324.15    147.11 o
   9  16   3      688.91      673.72    167.23 o
  11  16   3       23.80      104.18    230.86 o
   2  17   3     1177.63     1104.52    266.39 o
   4  17   3      156.98      237.15    141.82 o
   6  17   3      212.90      155.09    206.59 o
   8  17   3      188.37      141.29    137.50 o
  10  17   3      183.74      264.01    237.97 o
   1  18   3      382.84      378.93    161.28 o
   3  18   3      140.48       70.66    217.84 o
   5  18   3       17.98     -114.07    134.73 o
   7  18   3      122.55      168.72    153.09 o
   9  18   3      363.51      217.84    253.36 o
   2  19   3      328.38       99.96    239.74 o
   4  19   3      666.33      656.96    178.03 o
   6  19   3      481.66        4.73    159.57 o
   1  20   3      113.39       36.47    154.45 o
   3  20   3      187.33       21.43    156.36 o
   0   2   4      190.88      152.86     41.82 o
   2   2   4    30916.20    30279.67   1457.69 o
   1   3   4    19324.97    18153.29    574.32 o
   0   4   4     2065.60     1845.30    108.35 o
   2   4   4      538.11      537.03     48.75 o
   4   4   4     4341.14     3954.31    226.75 o
   1   5   4      168.92      225.66     39.62 o
   3   5   4      938.43     1107.23     69.58 o
   0   6   4     5503.79     5396.63    239.31 o
   2   6   4     1549.84     1526.53     71.81 o
   4   6   4       48.30       11.99     68.63 o
   6   6   4     8652.20     7599.49    952.80 o
   1   7   4    14560.84    14344.11    604.49 o
   3   7   4     1824.80     1980.80    178.78 o
   5   7   4      719.01      787.24    105.90 o
   0   8   4     1372.53     1815.04    215.48 o
   2   8   4     1438.43     1690.21    192.12 o
   4   8   4     5056.12     4960.16    298.04 o
   6   8   4      106.54      148.86     92.34 o
   8   8   4      265.55      407.52    102.66 o
   1   9   4      225.89      362.11    109.51 o
   3   9   4     1190.17     1157.04    126.21 o
   5   9   4     2446.69     2808.47    377.70 o
   7   9   4     1971.30     2686.72    301.92 o
   0  10   4     5015.61     5201.88    448.78 o
   2  10   4      352.90      289.07    195.94 o
   4  10   4      913.37      757.77    138.68 o
   6  10   4      134.19       80.14     98.36 o
   8  10   4       32.69       80.31     92.78 o
  10  10   4     1034.87     1263.48    258.10 o
   1  11   4     5075.14     5616.23    337.32 o
   3  11   4      893.02     1018.92    147.76 o
   5  11   4       13.34       79.64    104.81 o
   7  11   4       98.51       70.41    107.67 o
   9  11   4     7812.35     7401.57    347.47 o
   0  12   4      178.32      229.68    158.64 o
   2  12   4      136.84      263.73    117.47 o
   4  12   4     6526.11     7140.02    413.93 o
   6  12   4      183.79      257.63    120.02 o
   8  12   4     1121.84     1145.98    300.13 o
  10  12   4      167.61      113.08     89.77 o
  12  12   4        8.92        8.29    158.64 o
   1  13   4     1591.62     1899.91    200.92 o
   3  13   4      752.60      494.02    234.42 o
   5  13   4      178.09      310.39    131.69 o
   7  13   4     1521.80     1669.53    199.20 o
   9  13   4       40.92      235.49    127.32 o
  11  13   4        5.94      -82.02    131.35 o
   0  14   4       67.61      130.23    178.77 o
   2  14   4      179.09      139.69    241.52 o
   4  14   4      153.65       88.06    129.84 o
   6  14   4      925.57      840.27    162.31 o
   8  14   4      271.28      275.02    135.27 o
  10  14   4      300.73      380.84    113.49 o
  12  14   4      103.79      -61.56    252.17 o
   1  15   4      635.46      732.98    201.86 o
   3  15   4     1005.55     1000.49    195.94 o
   5  15   4       17.35       -7.67    175.22 o
   7  15   4      709.22      904.14    393.66 o
   9  15   4       95.14       81.47    132.41 o
  11  15   4      128.18      -62.75    255.72 o
   0  16   4     2366.68     3199.11    400.18 o
   2  16   4      364.06      136.74    149.01 o
   4  16   4      298.63      344.39    148.95 o
   6  16   4      435.82      369.42    152.11 o
   8  16   4      101.14      266.40    147.61 o
  10  16   4        7.55     -114.84    217.84 o
  12  16   4        2.55       52.09    267.56 o
   1  17   4      485.53      338.24    171.08 o
   3  17   4      107.13      194.80    180.55 o
   5  17   4       24.03     -152.13    152.13 o
   7  17   4      356.38      151.54    250.99 o
   9  17   4       67.67     -200.08    200.08 o
   0  18   4      135.50      284.14    236.78 o
   2  18   4       53.26     -106.02    147.96 o
   4  18   4      219.76      184.00    160.12 o
   6  18   4       48.36      204.82    241.52 o
   8  18   4      248.12      362.28    262.83 o
   1  19   4        5.43      -73.40    224.35 o
   3  19   4       66.02      177.59    260.46 o
   5  19   4      381.44      114.84    252.17 o
   7  19   4       19.73      -58.01    235.60 o
   1   2   5      297.09      209.35     34.86 o
   2   3   5      243.30      224.57     50.82 o
   1   4   5      426.86      370.09     40.40 o
   3   4   5      212.07      187.17     40.78 o
   2   5   5     2538.78     2431.77    185.77 o
   4   5   5     2674.85     2333.07    208.64 o
   1   6   5      469.71      391.15    162.20 o
   3   6   5     6887.51     6329.62    424.56 o
   5   6   5      985.41      927.52     91.14 o
   2   7   5      623.75      520.97     98.11 o
   4   7   5      833.35      922.00    114.36 o
   6   7   5     4355.57     4462.37    228.29 o
   1   8   5     4154.11     3902.01    260.14 o
   3   8   5      328.00      319.71     97.46 o
   5   8   5       86.59       82.02     90.31 o
   7   8   5      943.85     1153.34     95.33 o
   2   9   5     1779.94     2080.45    175.21 o
   4   9   5     2849.62     3326.39    668.38 o
   6   9   5     1352.75     1547.03    154.77 o
   8   9   5       97.17       78.11     71.77 o
   1  10   5      125.50       43.78    102.34 o
   3  10   5      622.72      710.90    400.76 o
   5  10   5      109.84        9.66     97.50 o
   7  10   5     2838.26     2832.47    380.66 o
   9  10   5      519.49      348.89     97.96 o
   2  11   5     2063.10     2390.75    313.76 o
   4  11   5      872.28     1043.02    152.29 o
   6  11   5      215.20       87.77    175.81 o
   8  11   5     1440.09     1323.92    173.53 o
  10  11   5     1902.47     2099.59    198.31 o
   1  12   5      908.10     1060.32    163.31 o
   3  12   5      418.62      364.59    131.80 o
   5  12   5      102.73       52.28    187.65 o
   7  12   5     3262.35     3555.16    603.85 o
   9  12   5      191.76       44.38     87.57 o
  11  12   5      108.09      188.24    211.92 o
   2  13   5      214.00      217.39    280.59 o
   4  13   5     1521.79     1634.51    330.32 o
   6  13   5     3687.52     4331.30    308.09 o
   8  13   5      535.85      494.88    144.36 o
  10  13   5     2458.86     2179.70    336.25 o
   1  14   5     3290.45     3953.74    316.65 o
   3  14   5      381.16      504.99    184.10 o
   5  14   5     2083.25     1927.22    302.50 o
   7  14   5      173.72      316.47    143.04 o
   9  14   5      668.51      603.80    241.52 o
  11  14   5      512.66      338.60    260.46 o
   2  15   5     1609.65     2163.11    245.29 o
   4  15   5      233.99      398.71    170.48 o
   6  15   5       72.96      165.29    147.74 o
   8  15   5      227.17       -8.29    220.21 o
  10  15   5      708.52     1401.77    301.90 o
  12  15   5      158.38      153.91    281.77 o
   1  16   5      347.04      383.80    167.12 o
   3  16   5      464.50      634.16    241.52 o
   5  16   5      324.07      376.71    170.24 o
   7  16   5      250.32      397.79    236.78 o
   9  16   5      615.26      440.42    249.81 o
  11  16   5       16.63     -240.33    240.33 o
   2  17   5     1024.94      910.39    196.81 o
   4  17   5      160.62      335.05    265.20 o
   6  17   5      158.04      168.12    241.52 o
   8  17   5       74.12      -29.60    245.07 o
   0   2   6     2800.35     3096.36    242.74 o
   1   3   6     1296.80     1293.60     69.69 o
   3   3   6    23726.22    22281.76    988.81 o
   0   4   6     7387.02     7693.10    407.52 o
   2   4   6      190.58      179.86     41.30 o
   1   5   6     9178.82     9240.49    399.84 o
   3   5   6       30.09      -10.73     65.42 o
   5   5   6     9111.75     8826.66    515.78 o
   0   6   6     6168.09     6583.07    529.35 o
   2   6   6     5429.43     5850.91    326.01 o
   4   6   6       99.56      161.80     82.38 o
   1   7   6     3739.53     4149.05    258.60 o
   3   7   6        0.00      -76.68     76.68 o
   5   7   6       41.90      170.79    115.43 o
   7   7   6     5380.57     5718.45    349.14 o
   0   8   6       73.47       89.98    124.31 o
   2   8   6     4838.42     5537.69    324.00 o
   4   8   6        4.03       16.13    114.84 o
   6   8   6       58.73      126.76     95.39 o
   1   9   6      187.26       71.67    178.77 o
   3   9   6      741.04      684.86    126.58 o
   5   9   6      936.09      897.48    203.64 o
   7   9   6     3314.10     3433.89    286.00 o
   9   9   6     2326.84     2674.16    416.76 o
   0  10   6      127.67      170.48    150.36 o
   2  10   6      145.82      249.34    147.99 o
   4  10   6     1169.18     1405.46    237.97 o
   6  10   6      409.81      443.23    129.18 o
   8  10   6      670.57      661.92    111.88 o
   1  11   6      790.01     1181.51    163.40 o
   3  11   6      478.15      662.79    308.41 o
   5  11   6      102.66      181.60    123.43 o
   7  11   6      638.61      876.91    203.04 o
   9  11   6       25.64      113.07     95.62 o
   0  12   6      456.46      594.33    215.47 o
   2  12   6       95.96      107.72    132.59 o
   4  12   6     5822.30     7403.42    667.24 o
   6  12   6       23.50       13.32    117.62 o
   8  12   6     1275.95     1336.25    191.63 o
  10  12   6       59.16       21.31    209.55 o
   1  13   6     3129.16     4475.94    482.48 o
   3  13   6     1059.45     1537.33    207.17 o
   5  13   6      489.77      406.43    150.27 o
   7  13   6     2003.38     2006.19    422.68 o
   9  13   6     1264.02      977.94    259.28 o
  11  13   6       95.19       44.99    253.36 o
   0  14   6       15.79      226.13    210.74 o
   2  14   6      503.37      646.91    173.19 o
   4  14   6      707.85      593.72    164.86 o
   6  14   6      308.99      409.63    219.02 o
   8  14   6       16.78       49.72    208.37 o
  10  14   6      207.67       55.64    242.70 o
   1  15   6      228.62      249.21    169.94 o
   3  15   6     1135.84      944.78    196.28 o
   5  15   6      480.24      313.74    228.50 o
   7  15   6      261.84      -16.57    214.29 o
   2  16   6        6.33       89.98    248.62 o
   4  16   6     1191.85      784.95    281.78 o
   1   2   7     1516.84     1135.65     97.09 o
   2   3   7      155.49      107.15     33.33 o
   1   4   7       74.17       73.33     34.72 o
   3   4   7      283.02      177.98     59.35 o
   2   5   7      878.68      930.01    127.87 o
   4   5   7     2854.31     2503.32    175.20 o
   1   6   7       38.78       63.05     75.77 o
   3   6   7     3674.39     3302.02    361.14 o
   5   6   7      398.25      241.36     96.51 o
   2   7   7      236.32      343.66    190.02 o
   4   7   7      390.96      302.21    140.29 o
   6   7   7     1597.02     1616.34    188.14 o
   1   8   7     1782.28     1824.02    165.61 o
   3   8   7      208.23      126.73    117.21 o
   5   8   7       10.63       29.29     96.67 o
   7   8   7      439.60      336.30    108.26 o
   2   9   7      535.77      691.99    130.08 o
   4   9   7     1007.96     1064.48    338.02 o
   6   9   7      481.94      469.28    125.36 o
   8   9   7       56.92      -13.22    122.74 o
   1  10   7        7.77       57.00    112.14 o
   3  10   7      383.01      497.13    430.35 o
   5  10   7       58.99      130.64    114.79 o
   7  10   7     1408.02     1214.64    132.84 o
   9  10   7      690.05      588.41    228.50 o
   2  11   7     1632.26     2295.05    216.50 o
   4  11   7      746.02      535.52    144.95 o
   6  11   7      128.49      -89.79    120.71 o
   8  11   7     1400.71      874.94    229.69 o
  10  11   7     1325.64      961.36    258.10 o
   1  12   7      474.44      369.72    147.60 o
   3  12   7      299.35      443.72    148.38 o
   5  12   7      412.92      326.56    148.51 o
   7  12   7     2357.52     2511.22    339.80 o
   9  12   7      111.76     -194.16    194.16 o
   2  13   7      169.51      262.03    466.46 o
   4  13   7      820.32      362.28    208.37 o
   6  13   7     2776.89     2989.58    383.61 o
   8  13   7      318.27     -106.55    202.45 o
   1  14   7     3004.67     3921.40    464.13 o
   3  14   7      148.50      403.71    237.97 o
   2   2   8     8094.59     7329.52    615.83 o
   1   3   8     4886.61     5264.64    414.45 o
   0   4   8      292.65      285.68     45.71 o
   2   4   8      140.60       38.73     48.26 o
   4   4   8      912.87     1050.16    170.49 o
   1   5   8       99.56       93.29     62.64 o
   3   5   8      248.87       89.39     89.99 o
   0   6   8     1801.96     2057.76    224.96 o
   2   6   8      298.05      329.83     95.31 o
   4   6   8       40.76       29.55     83.45 o
   6   6   8     1905.07     2165.49    253.37 o
   1   7   8     3192.74     3588.14    280.02 o
   3   7   8      676.17      874.28    122.00 o
   5   7   8      174.85      174.95     94.81 o
   0   8   8      635.48      747.06    164.57 o
   2   8   8      616.10      726.52    122.03 o
   4   8   8     1446.63     1467.79    219.03 o
   6   8   8       73.29       78.37     81.47 o
   1   9   8      232.31      245.21    109.66 o
   3   9   8      305.45      153.49    114.05 o
   5   9   8      758.84      727.50    159.24 o
   7   9   8     1032.55      794.42    209.56 o
   0  10   8     1912.20     2425.96    309.02 o
   2  10   8       55.67      -73.83    108.23 o
   4  10   8      257.89      397.96    132.62 o
   6  10   8       62.38      -24.86    161.01 o
   8  10   8       14.62     -174.03    174.03 o
   1  11   8     2150.22     2978.56    253.63 o
   3  11   8      395.02      277.04    171.67 o
   5  11   8       58.75      114.84    164.56 o
   2   3   9      149.85       87.61     58.01 o
   1   4   9       85.32       36.10     52.24 o
   3   4   9      132.90      147.78     69.42 o
   2   5   9      529.16      443.97     66.22 o
   4   5   9      469.63      528.02    130.82 o
   1   6   9      218.99      190.61     72.00 o
   3   6   9     1820.26     1583.79    153.01 o
   5   6   9      372.83      304.33    108.36 o
   2   7   9      196.20      165.80     87.86 o
   4   7   9      355.26      312.68     98.48 o
   1   8   9      861.32     1057.20    147.99 o
   3   8   9       80.23      138.97     94.11 o
   5   8   9      118.05        3.55    130.23 o
   2   9   9      702.19      513.83    165.75 o
   4   9   9      978.44     1182.75    206.01 o
   0   4  10     1430.14     1562.83    176.41 o
   2   4  10       18.55       56.83     71.03 o
   1   5  10     1940.00     2255.47    223.77 o
   3   5  10        9.73       12.28     67.67 o
   0   6  10     1110.77     1012.27    149.18 o
   2   6  10      971.44      940.61    102.12 o
 
